# Supplementary material for: The establishment of COPD organoids to study host-pathogen interaction reveals enhanced viral fitness of SARS-CoV-2 in bronchi
Source: Nat Commun. 2022 Dec 10;13:7635. doi: 10.1038/s41467-022-35253-x (PMC9735280; doi:10.1038/s41467-022-35253-x)
Supplement: Supplementary file 3 — Supplementary Data 1 [file 41467_2022_35253_MOESM3_ESM.xlsx]

## Sheet: Supplementary File 1
	p_val	avg_log2FC	pct.1	pct.2	p_val_adj	cluster	gene
SPRY1.2	0	5.92139	0.687	0.312	0	Basal cells 1	SPRY1
ADIRF.2	0	5.54736	0.912	0.324	0	Basal cells 1	ADIRF
IFITM2.2	0	5.4939	0.684	0.291	0	Basal cells 1	IFITM2
HIF1A.2	0	5.03937	0.676	0.342	0	Basal cells 1	HIF1A
IL33.2	0	4.82008	0.776	0.344	0	Basal cells 1	IL33
DST.2	0	4.5413	0.901	0.271	0	Basal cells 1	DST
LOXL4.2	0	4.52795	0.588	0.165	0	Basal cells 1	LOXL4
TINAGL1.2	0	4.46053	0.667	0.276	0	Basal cells 1	TINAGL1
CAVIN1.2	0	4.27075	0.729	0.249	0	Basal cells 1	CAVIN1
LGALS7B.2	0	4.12886	0.688	0.32	0	Basal cells 1	LGALS7B
PHLDA1.2	0	4.10261	0.648	0.259	0	Basal cells 1	PHLDA1
IGFBP6.2	0	4.08557	0.625	0.212	0	Basal cells 1	IGFBP6
IFITM3.2	0	3.95219	0.805	0.309	0	Basal cells 1	IFITM3
CASC19.2	0	3.92176	0.561	0.17	0	Basal cells 1	CASC19
COL17A1.2	0	3.86473	0.701	0.24	0	Basal cells 1	COL17A1
PPL.2	0	3.81363	0.698	0.33	0	Basal cells 1	PPL
TGM1.1	0	3.77722	0.598	0.165	0	Basal cells 1	TGM1
WNT10A.2	0	3.49007	0.709	0.192	0	Basal cells 1	WNT10A
LAMB3.2	0	3.27142	0.659	0.318	0	Basal cells 1	LAMB3
ITGB1.2	0	3.26639	0.787	0.293	0	Basal cells 1	ITGB1
FAT1.2	0	3.21532	0.649	0.295	0	Basal cells 1	FAT1
AQP3.2	0	3.17512	0.705	0.389	0	Basal cells 1	AQP3
ID1.2	0	2.90322	0.712	0.385	0	Basal cells 1	ID1
ITGB4.1	0	2.81365	0.752	0.361	0	Basal cells 1	ITGB4
EMP3.2	0	2.78904	0.663	0.237	0	Basal cells 1	EMP3
ZFP36L2.2	0	2.78523	0.639	0.281	0	Basal cells 1	ZFP36L2
SPRY2.2	0	2.74502	0.667	0.261	0	Basal cells 1	SPRY2
FHL2.2	0	2.65765	0.73	0.312	0	Basal cells 1	FHL2
TPM2.2	0	2.65075	0.733	0.257	0	Basal cells 1	TPM2
TIMP1.2	0	2.61574	0.714	0.346	0	Basal cells 1	TIMP1
KRT15.2	0	2.43493	0.853	0.314	0	Basal cells 1	KRT15
CTSH.2	0	2.35649	0.755	0.327	0	Basal cells 1	CTSH
FLNA.2	0	2.29594	0.768	0.326	0	Basal cells 1	FLNA
SERPINF1.2	0	2.19424	0.722	0.343	0	Basal cells 1	SERPINF1
TXNDC17.2	0	2.13069	0.832	0.327	0	Basal cells 1	TXNDC17
SH3BGRL3.2	0	2.05115	0.724	0.334	0	Basal cells 1	SH3BGRL3
TP63.2	0	2.04215	0.731	0.31	0	Basal cells 1	TP63
MIR205HG.1	0	1.98962	0.771	0.399	0	Basal cells 1	MIR205HG
JAG2.2	0	1.94613	0.736	0.224	0	Basal cells 1	JAG2
LTB4R.2	0	1.94031	0.732	0.279	0	Basal cells 1	LTB4R
DKK3.2	0	1.85179	0.61	0.184	0	Basal cells 1	DKK3
ATP1B3.2	0	1.77261	0.854	0.358	0	Basal cells 1	ATP1B3
VSNL1.2	0	1.64559	0.737	0.245	0	Basal cells 1	VSNL1
IGFBP2.2	0	1.58009	0.678	0.335	0	Basal cells 1	IGFBP2
SNCA.2	0	1.48696	0.657	0.293	0	Basal cells 1	SNCA
BCAM.2	0	1.27869	0.821	0.252	0	Basal cells 1	BCAM
FSCN1.2	0	1.27656	0.678	0.313	0	Basal cells 1	FSCN1
GSTO1.2	0	1.09602	0.696	0.342	0	Basal cells 1	GSTO1
S100A10.2	0	0.976146	0.718	0.356	0	Basal cells 1	S100A10
DLK2.2	0	0.97354	0.583	0.189	0	Basal cells 1	DLK2
CALD1.2	0	0.972352	0.698	0.278	0	Basal cells 1	CALD1
VEGFA.2	0	0.915094	0.694	0.343	0	Basal cells 1	VEGFA
NGFR.2	0	0.909207	0.722	0.191	0	Basal cells 1	NGFR
RPS2	0	0.855721	0.776	0.463	0	Basal cells 1	RPS2
WNT4.2	0	0.793415	0.667	0.276	0	Basal cells 1	WNT4
PTMS.2	0	0.607033	0.741	0.394	0	Basal cells 1	PTMS
ITGA3.2	0	-0.415099	0.746	0.299	0	Basal cells 1	ITGA3
CXCL1.2	0	-1.05725	0.155	0.44	0	Basal cells 1	CXCL1
ASCL2.2	0	-1.56533	0.624	0.259	0	Basal cells 1	ASCL2
BPIFA1.2	0	-1.60149	0.133	0.482	0	Basal cells 1	BPIFA1
AL132657.1.2	0	-1.9089	0.083	0.302	0	Basal cells 1	AL132657.1
FOXN3.1	0	-2.12792	0.196	0.437	0	Basal cells 1	FOXN3
NTS.1	0	-2.13993	0.108	0.371	0	Basal cells 1	NTS
KRT7.2	0	-2.1686	0.057	0.442	0	Basal cells 1	KRT7
CLDN10.2	0	-2.27297	0.126	0.478	0	Basal cells 1	CLDN10
FAM3D.1	0	-2.47686	0.128	0.47	0	Basal cells 1	FAM3D
MT1X.2	0	-2.78632	0.08	0.523	0	Basal cells 1	MT1X
CBLB.2	0	-2.79687	0.677	0.245	0	Basal cells 1	CBLB
SERPINB1.2	0	-2.98367	0.048	0.494	0	Basal cells 1	SERPINB1
KRT4.2	0	-3.45114	0.119	0.375	0	Basal cells 1	KRT4
GCHFR.2	0	-4.21663	0.098	0.438	0	Basal cells 1	GCHFR
LYN.2	0	-4.22174	0.088	0.425	0	Basal cells 1	LYN
LINC02185.2	0	-4.25531	0.095	0.37	0	Basal cells 1	LINC02185
ALCAM.2	0	-4.30439	0.135	0.445	0	Basal cells 1	ALCAM
CTSC.1	0	-4.35229	0.16	0.497	0	Basal cells 1	CTSC
ZNF750.2	0	-4.37306	0.04	0.325	0	Basal cells 1	ZNF750
KLK11.2	0	-4.77595	0.166	0.476	0	Basal cells 1	KLK11
B4GALT5	0	-4.98411	0.11	0.433	0	Basal cells 1	B4GALT5
INSR.1	0	-5.11214	0.163	0.431	0	Basal cells 1	INSR
GLIS3.1	0	-5.12573	0.128	0.365	0	Basal cells 1	GLIS3
TNFSF10.2	0	-5.16516	0.121	0.505	0	Basal cells 1	TNFSF10
BICDL2.2	0	-5.35749	0.095	0.393	0	Basal cells 1	BICDL2
ELF3	0	-5.40769	0.109	0.547	0	Basal cells 1	ELF3
WNK2.1	0	-5.42106	0.027	0.371	0	Basal cells 1	WNK2
LRATD1.2	0	-5.54964	0.175	0.354	0	Basal cells 1	LRATD1
SAA1.2	0	-5.77086	0.057	0.35	0	Basal cells 1	SAA1
GALNT5.2	0	-5.87983	0.746	0.247	0	Basal cells 1	GALNT5
B3GALT5	0	-5.8912	0.019	0.33	0	Basal cells 1	B3GALT5
CLDN7.2	0	-5.93586	0.082	0.497	0	Basal cells 1	CLDN7
NECTIN4.2	0	-6.00187	0.118	0.42	0	Basal cells 1	NECTIN4
FUT6.1	0	-6.03828	0.014	0.343	0	Basal cells 1	FUT6
LCN2.2	0	-6.09071	0.049	0.439	0	Basal cells 1	LCN2
CEACAM6.2	0	-6.15903	0.04	0.353	0	Basal cells 1	CEACAM6
SERPINB3.2	0	-6.2372	0.03	0.596	0	Basal cells 1	SERPINB3
TXN.1	0	-6.37938	0.068	0.512	0	Basal cells 1	TXN
SERPINB4.2	0	-6.56505	0.057	0.473	0	Basal cells 1	SERPINB4
COLCA1.1	0	-6.62287	0.112	0.387	0	Basal cells 1	COLCA1
HLA-DRB5.2	0	-6.91816	0.013	0.262	0	Basal cells 1	HLA-DRB5
HES4.1	0	-6.92164	0.05	0.463	0	Basal cells 1	HES4
TSPAN1.2	0	-7.07349	0.129	0.513	0	Basal cells 1	TSPAN1
H19.2	0	-7.07727	0.009	0.491	0	Basal cells 1	H19
LOX.2	0	-7.23041	0.112	0.36	0	Basal cells 1	LOX
ABCA13.2	0	-7.34091	0.107	0.403	0	Basal cells 1	ABCA13
SLC4A4.2	0	-7.44992	0.049	0.424	0	Basal cells 1	SLC4A4
GSN.2	0	-7.46426	0.118	0.468	0	Basal cells 1	GSN
ATP12A.2	0	-7.47253	0.025	0.401	0	Basal cells 1	ATP12A
TF.2	0	-7.52345	0.05	0.421	0	Basal cells 1	TF
NRARP.2	0	-7.53625	0.033	0.427	0	Basal cells 1	NRARP
EPS8L1.2	0	-7.62816	0.106	0.342	0	Basal cells 1	EPS8L1
MYH14.2	0	-7.68365	0.116	0.446	0	Basal cells 1	MYH14
DHRS9.2	0	-7.83082	0.054	0.414	0	Basal cells 1	DHRS9
CXCL17.2	0	-7.85003	0.045	0.504	0	Basal cells 1	CXCL17
SCGB1A1.2	0	-7.89973	0.004	0.441	0	Basal cells 1	SCGB1A1
RAB11FIP1.1	0	-7.92387	0.052	0.361	0	Basal cells 1	RAB11FIP1
CSTB.1	0	-8.11337	0.071	0.516	0	Basal cells 1	CSTB
MUC4.2	0	-8.28908	0.109	0.45	0	Basal cells 1	MUC4
RHOV.2	0	-8.29351	0.007	0.517	0	Basal cells 1	RHOV
LIPH.2	0	-8.29887	0.061	0.386	0	Basal cells 1	LIPH
AC019117.2.1	0	-8.37359	0.018	0.38	0	Basal cells 1	AC019117.2
CLDN4.2	0	-8.4218	0.054	0.464	0	Basal cells 1	CLDN4
TLR5.2	0	-8.67119	0.14	0.384	0	Basal cells 1	TLR5
FTH1.2	0	-8.68936	0.104	0.429	0	Basal cells 1	FTH1
RDH10.2	0	-8.89608	0.06	0.449	0	Basal cells 1	RDH10
TNNT3.2	0	-9.08598	0.018	0.383	0	Basal cells 1	TNNT3
LINC00964.2	0	-9.19425	0.007	0.298	0	Basal cells 1	LINC00964
SAT1.2	0	-9.25167	0.123	0.523	0	Basal cells 1	SAT1
MUC20.2	0	-9.60544	0.087	0.404	0	Basal cells 1	MUC20
CHST6.2	0	-9.93042	0.065	0.353	0	Basal cells 1	CHST6
FAM3B.2	0	-10.1033	0.027	0.4	0	Basal cells 1	FAM3B
GSTA1.2	0	-10.3139	0.053	0.401	0	Basal cells 1	GSTA1
AGR2.2	0	-10.4923	0.13	0.453	0	Basal cells 1	AGR2
SERPINB11.2	0	-10.5562	0.016	0.35	0	Basal cells 1	SERPINB11
XBP1.2	0	-10.6178	0.04	0.406	0	Basal cells 1	XBP1
CP.2	0	-10.9268	0.067	0.469	0	Basal cells 1	CP
NUCB2.2	0	-10.9641	0.088	0.351	0	Basal cells 1	NUCB2
IGFBP7.2	0	-11.1929	0.644	0.224	0	Basal cells 1	IGFBP7
SMIM22.2	0	-11.5295	0.038	0.376	0	Basal cells 1	SMIM22
ALDH1A1.2	0	-11.8822	0.074	0.399	0	Basal cells 1	ALDH1A1
PLAC8.2	0	-12.6834	0.051	0.347	0	Basal cells 1	PLAC8
CYP2F1.2	0	-13.1751	0.012	0.364	0	Basal cells 1	CYP2F1
MUC1.2	0	-13.6229	0.058	0.407	0	Basal cells 1	MUC1
TSPAN8.2	0	-14.0696	0.014	0.413	0	Basal cells 1	TSPAN8
SCGB3A1.2	0	-14.213	0.023	0.343	0	Basal cells 1	SCGB3A1
MUC16.2	0	-14.6756	0.003	0.386	0	Basal cells 1	MUC16
WFDC2.2	0	-14.8259	0.012	0.423	0	Basal cells 1	WFDC2
S100P.2	0	-15.6381	0.019	0.385	0	Basal cells 1	S100P
BPIFB1.2	0	-16.1407	0.021	0.402	0	Basal cells 1	BPIFB1
SLPI.2	0	-16.1574	0.003	0.431	0	Basal cells 1	SLPI
PIGR.2	0	-16.2095	0.003	0.317	0	Basal cells 1	PIGR
TFF3.2	0	-16.8509	0.015	0.349	0	Basal cells 1	TFF3
TMC5.2	0	-18.8903	0.02	0.33	0	Basal cells 1	TMC5
CCN1.2	7.85e-308	3.418	0.606	0.283	2.36e-304	Basal cells 1	CCN1
RAB27B.2	5.6e-307	-5.25953	0.185	0.326	1.68e-303	Basal cells 1	RAB27B
SLCO4C1.1	1.1e-306	-4.91815	0.06	0.294	3.3e-303	Basal cells 1	SLCO4C1
SLC6A14.1	1.95e-305	-8.65914	0.075	0.363	5.85e-302	Basal cells 1	SLC6A14
NEBL.2	6.04e-304	-4.99774	0.13	0.341	1.81e-300	Basal cells 1	NEBL
AKR1B10.2	8.91e-300	2.27596	0.618	0.262	2.67e-296	Basal cells 1	AKR1B10
MTSS1.1	2e-299	-2.84614	0.18	0.427	6.01e-296	Basal cells 1	MTSS1
TNS4.2	2.19e-299	1.29691	0.664	0.304	6.57e-296	Basal cells 1	TNS4
AC121764.1.1	3.55e-299	-8.40818	0.004	0.29	1.06e-295	Basal cells 1	AC121764.1
SPARCL1.2	1.43e-298	-5.02503	0.061	0.324	4.29e-295	Basal cells 1	SPARCL1
FST	1.67e-298	3.90327	0.336	0.131	5.01e-295	Basal cells 1	FST
UPK1B.1	1.82e-297	-11.0942	0.102	0.323	5.45e-294	Basal cells 1	UPK1B
C3.2	2.18e-297	-13.0467	0.108	0.397	6.55e-294	Basal cells 1	C3
PRDM1.2	5.94e-297	-2.23398	0.07	0.341	1.78e-293	Basal cells 1	PRDM1
GPC3.2	3.75e-296	-1.56805	0.611	0.22	1.13e-292	Basal cells 1	GPC3
S100A2.2	2.7e-294	2.09475	0.666	0.381	8.11e-291	Basal cells 1	S100A2
MSMB.1	2.88e-293	-11.3072	0.063	0.394	8.63e-290	Basal cells 1	MSMB
LRRC8A.1	4.17e-291	1.62732	0.675	0.347	1.25e-287	Basal cells 1	LRRC8A
EPHX1.2	4.93e-291	-2.59592	0.165	0.454	1.48e-287	Basal cells 1	EPHX1
KLK13.2	1.06e-290	-9.01904	0.057	0.307	3.18e-287	Basal cells 1	KLK13
LY6D.2	3.32e-289	-2.30878	0.172	0.405	9.95e-286	Basal cells 1	LY6D
ALOX15.1	3.55e-288	-9.12522	0.179	0.426	1.07e-284	Basal cells 1	ALOX15
ERN2.1	7.32e-288	-3.26578	0.079	0.351	2.2e-284	Basal cells 1	ERN2
CRACR2B.2	2.83e-287	-3.80526	0.088	0.327	8.49e-284	Basal cells 1	CRACR2B
GJB2.2	3.82e-287	4.53956	0.606	0.277	1.15e-283	Basal cells 1	GJB2
SYTL2.2	3.56e-285	-9.16715	0.09	0.381	1.07e-281	Basal cells 1	SYTL2
CLCA4.2	1.46e-284	-5.18764	0.144	0.335	4.39e-281	Basal cells 1	CLCA4
HSPB1.2	4.98e-284	-4.61838	0.209	0.52	1.49e-280	Basal cells 1	HSPB1
GK.2	9.29e-284	-6.47337	0.103	0.327	2.79e-280	Basal cells 1	GK
KRT5.2	4.13e-283	0.488229	0.727	0.434	1.24e-279	Basal cells 1	KRT5
ELF5.1	5.07e-283	-5.78654	0.019	0.321	1.52e-279	Basal cells 1	ELF5
SCNN1G.2	1.41e-282	-6.73501	0.102	0.382	4.22e-279	Basal cells 1	SCNN1G
SLC9A3R2.2	6.69e-282	-7.00291	0.117	0.429	2.01e-278	Basal cells 1	SLC9A3R2
NCOA7.2	3.65e-280	-3.15881	0.158	0.423	1.1e-276	Basal cells 1	NCOA7
LGALS1.2	7.71e-280	2.88059	0.577	0.286	2.31e-276	Basal cells 1	LGALS1
MMP13.2	9.73e-280	1.59216	0.573	0.19	2.92e-276	Basal cells 1	MMP13
AP003121.1	9.74e-280	-11.6309	0.001	0.251	2.92e-276	Basal cells 1	AP003121.1
IL1R2	1.47e-279	1.63439	0.387	0.094	4.41e-276	Basal cells 1	IL1R2
VTCN1.1	8.73e-279	-2.37496	0.138	0.335	2.62e-275	Basal cells 1	VTCN1
SFN.2	1.22e-278	0.494607	0.672	0.393	3.67e-275	Basal cells 1	SFN
G0S2.2	3.97e-276	3.61638	0.58	0.241	1.19e-272	Basal cells 1	G0S2
CLINT1	1.49e-274	-2.65178	0.184	0.484	4.47e-271	Basal cells 1	CLINT1
WNT5A-AS1.2	4.81e-273	-6.99699	0.06	0.29	1.44e-269	Basal cells 1	WNT5A-AS1
WNT5A.2	2.2e-272	-7.44998	0.084	0.331	6.6e-269	Basal cells 1	WNT5A
AC008397.1.1	5.41e-272	-5.0891	0.077	0.316	1.62e-268	Basal cells 1	AC008397.1
IGFBP3.2	1.41e-271	-0.733974	0.179	0.426	4.22e-268	Basal cells 1	IGFBP3
LYPD2.2	3.88e-271	-16.6349	0.016	0.342	1.17e-267	Basal cells 1	LYPD2
LGALS3.2	1.39e-270	-7.26301	0.155	0.469	4.17e-267	Basal cells 1	LGALS3
ADAMTS1	9.98e-269	4.42913	0.47	0.137	2.99e-265	Basal cells 1	ADAMTS1
MDK.1	4.63e-268	-5.24269	0.198	0.469	1.39e-264	Basal cells 1	MDK
SH3KBP1.1	7.18e-266	-4.91522	0.09	0.33	2.15e-262	Basal cells 1	SH3KBP1
RPLP1.2	2.91e-265	0.732721	0.743	0.459	8.72e-262	Basal cells 1	RPLP1
PRKAR2B.1	5.57e-265	-6.79732	0.072	0.317	1.67e-261	Basal cells 1	PRKAR2B
PFN1.2	3.24e-263	0.282927	0.655	0.361	9.71e-260	Basal cells 1	PFN1
CKB.2	1.74e-262	0.352426	0.58	0.286	5.22e-259	Basal cells 1	CKB
IDH2.1	2.47e-262	-4.6968	0.17	0.435	7.4e-259	Basal cells 1	IDH2
MMP1.2	3.38e-260	5.07191	0.51	0.179	1.02e-256	Basal cells 1	MMP1
BIRC3.2	9.57e-260	-1.17185	0.166	0.28	2.87e-256	Basal cells 1	BIRC3
KRT17.1	5.23e-258	1.21902	0.616	0.348	1.57e-254	Basal cells 1	KRT17
PSCA.2	1.84e-257	-19.9319	0.008	0.284	5.53e-254	Basal cells 1	PSCA
NR2F2.2	2.72e-257	3.25487	0.632	0.336	8.17e-254	Basal cells 1	NR2F2
UCP2.1	3.41e-257	-10.9337	0.071	0.348	1.02e-253	Basal cells 1	UCP2
LAMB1.1	3.51e-253	-0.605304	0.621	0.285	1.05e-249	Basal cells 1	LAMB1
NPR3.2	9.13e-251	-5.34738	0.066	0.36	2.74e-247	Basal cells 1	NPR3
PI3.2	3.67e-250	-10.8777	0.023	0.375	1.1e-246	Basal cells 1	PI3
STEAP4.2	8.75e-250	-13.0067	0.026	0.339	2.63e-246	Basal cells 1	STEAP4
PLEK2.2	1.42e-249	-0.678453	0.623	0.248	4.25e-246	Basal cells 1	PLEK2
DSP.2	9.21e-248	-3.32831	0.208	0.472	2.76e-244	Basal cells 1	DSP
HIF1A-AS3.2	4.06e-247	-2.24599	0.159	0.392	1.22e-243	Basal cells 1	HIF1A-AS3
PAPPA.1	1.03e-246	-6.69735	0.041	0.276	3.09e-243	Basal cells 1	PAPPA
DUSP6.2	2.35e-246	3.92783	0.602	0.313	7.05e-243	Basal cells 1	DUSP6
SMIM31.2	2.52e-246	-3.92988	0.089	0.397	7.56e-243	Basal cells 1	SMIM31
PAG1.1	5.53e-245	-5.32277	0.157	0.315	1.66e-241	Basal cells 1	PAG1
PTPRE.1	2.06e-244	-5.66319	0.583	0.275	6.17e-241	Basal cells 1	PTPRE
AL590644.1.2	2.78e-244	-9.56745	0.01	0.322	8.33e-241	Basal cells 1	AL590644.1
CYP4F3.2	9.9e-242	-8.63985	0.076	0.311	2.97e-238	Basal cells 1	CYP4F3
PLEC.2	5.3e-240	2.26353	0.637	0.352	1.59e-236	Basal cells 1	PLEC
LAMA3.2	6.08e-239	2.8107	0.604	0.248	1.82e-235	Basal cells 1	LAMA3
ITGA6.1	1.59e-238	4.24707	0.601	0.306	4.77e-235	Basal cells 1	ITGA6
GAS1.1	6.83e-238	-6.57139	0.07	0.288	2.05e-234	Basal cells 1	GAS1
TMEM125.1	5.69e-237	-5.84329	0.044	0.388	1.71e-233	Basal cells 1	TMEM125
ERO1A.1	1.19e-236	-5.94474	0.206	0.438	3.57e-233	Basal cells 1	ERO1A
S100A4.2	3.44e-236	-5.56937	0.118	0.408	1.03e-232	Basal cells 1	S100A4
ACTN1.2	1.08e-235	2.79025	0.573	0.311	3.24e-232	Basal cells 1	ACTN1
STXBP6.1	1.83e-233	-6.57111	0.018	0.294	5.48e-230	Basal cells 1	STXBP6
TNFRSF6B	2.94e-232	2.88771	0.445	0.143	8.82e-229	Basal cells 1	TNFRSF6B
SLC44A4.2	9.21e-230	-13.3778	0.046	0.298	2.76e-226	Basal cells 1	SLC44A4
LINC01311.1	1.78e-229	-7.1259	0.11	0.268	5.33e-226	Basal cells 1	LINC01311
ENO1.2	4.21e-229	0.572239	0.641	0.382	1.26e-225	Basal cells 1	ENO1
PLEKHS1.2	5.14e-228	-11.4255	0.045	0.364	1.54e-224	Basal cells 1	PLEKHS1
CTNNAL1.2	2.74e-226	-0.297174	0.52	0.253	8.22e-223	Basal cells 1	CTNNAL1
MT-ND6.1	3.73e-226	-0.563065	0.621	0.343	1.12e-222	Basal cells 1	MT-ND6
RHOD.2	3.22e-225	1.48762	0.568	0.27	9.66e-222	Basal cells 1	RHOD
HSP90B1.2	1.49e-224	-0.304407	0.636	0.363	4.48e-221	Basal cells 1	HSP90B1
PRR15.1	3.02e-224	-9.36434	0.062	0.37	9.07e-221	Basal cells 1	PRR15
TOX3.2	2.09e-223	-6.22178	0.043	0.336	6.27e-220	Basal cells 1	TOX3
ARFGEF3.1	3.51e-223	-5.16555	0.152	0.399	1.05e-219	Basal cells 1	ARFGEF3
TNFRSF12A.2	1.41e-222	2.10399	0.522	0.264	4.24e-219	Basal cells 1	TNFRSF12A
S100A9.2	2.06e-222	-1.62318	0.244	0.532	6.17e-219	Basal cells 1	S100A9
HSPA2.1	2.65e-222	2.13999	0.615	0.299	7.95e-219	Basal cells 1	HSPA2
HEY1.2	4.57e-221	-5.85969	0.098	0.368	1.37e-217	Basal cells 1	HEY1
NPM1.2	3.73e-220	-1.32978	0.708	0.419	1.12e-216	Basal cells 1	NPM1
FGFBP1.1	4.21e-220	2.82617	0.606	0.336	1.26e-216	Basal cells 1	FGFBP1
BLVRB.2	1.14e-219	0.852138	0.629	0.357	3.41e-216	Basal cells 1	BLVRB
CHL1.1	1.52e-219	-2.83891	0.186	0.372	4.57e-216	Basal cells 1	CHL1
ID4.1	1.66e-219	3.40363	0.61	0.332	4.97e-216	Basal cells 1	ID4
TPM1.1	1.3e-217	-3.02794	0.634	0.366	3.91e-214	Basal cells 1	TPM1
CAVIN3.2	1.71e-217	0.297771	0.607	0.295	5.12e-214	Basal cells 1	CAVIN3
MGST1.2	4.89e-217	-1.21282	0.249	0.517	1.47e-213	Basal cells 1	MGST1
UGT2A1.2	8.81e-217	-7.44687	0.186	0.342	2.64e-213	Basal cells 1	UGT2A1
NCS1.2	1.71e-216	1.31267	0.599	0.277	5.13e-213	Basal cells 1	NCS1
TRIM2.2	2.8e-216	-3.39342	0.241	0.463	8.39e-213	Basal cells 1	TRIM2
PALMD.2	4.27e-216	-2.06468	0.529	0.252	1.28e-212	Basal cells 1	PALMD
CCN2.2	4.37e-214	0.95879	0.472	0.235	1.31e-210	Basal cells 1	CCN2
ASS1.2	4.46e-213	-6.89616	0.198	0.44	1.34e-209	Basal cells 1	ASS1
SOX21.2	6.19e-212	-2.66937	0.202	0.356	1.86e-208	Basal cells 1	SOX21
SAMHD1.2	1.33e-211	-13.6786	0.053	0.292	4e-208	Basal cells 1	SAMHD1
MUC15.2	1.54e-211	-9.50851	0.021	0.311	4.62e-208	Basal cells 1	MUC15
MT-ND1.1	3.03e-211	-2.99461	0.648	0.375	9.1e-208	Basal cells 1	MT-ND1
ALDH3A2.2	6.56e-211	1.91445	0.616	0.335	1.97e-207	Basal cells 1	ALDH3A2
IP6K3.2	9.21e-211	-4.89444	0.032	0.299	2.76e-207	Basal cells 1	IP6K3
IL1B	4.97e-209	1.7831	0.255	0.088	1.49e-205	Basal cells 1	IL1B
TP73	1.88e-208	-1.40105	0.448	0.16	5.63e-205	Basal cells 1	TP73
EIF4EBP1.2	1.26e-207	-3.85594	0.191	0.374	3.78e-204	Basal cells 1	EIF4EBP1
SELENBP1	4.63e-206	-2.45916	0.189	0.452	1.39e-202	Basal cells 1	SELENBP1
PDPN.2	8.98e-205	-3.69731	0.529	0.201	2.7e-201	Basal cells 1	PDPN
ZNF350-AS1	5.09e-204	-3.56181	0.12	0.25	1.53e-200	Basal cells 1	ZNF350-AS1
MSN.2	1.23e-203	3.47703	0.602	0.288	3.68e-200	Basal cells 1	MSN
BTG1.2	2.14e-203	-4.12594	0.235	0.48	6.41e-200	Basal cells 1	BTG1
GOLM1.2	3.7e-203	-1.4044	0.129	0.393	1.11e-199	Basal cells 1	GOLM1
ATP10B.2	3.78e-203	-2.61322	0.635	0.283	1.13e-199	Basal cells 1	ATP10B
MYOF.1	1.4e-202	1.05942	0.661	0.405	4.21e-199	Basal cells 1	MYOF
SLC25A25.2	3.68e-202	-8.0795	0.126	0.329	1.1e-198	Basal cells 1	SLC25A25
TUBB6.2	7.99e-202	3.95523	0.49	0.21	2.4e-198	Basal cells 1	TUBB6
FMO3.1	8e-202	-3.05788	0.166	0.356	2.4e-198	Basal cells 1	FMO3
LSP1.2	1.12e-200	-4.98345	0.245	0.44	3.36e-197	Basal cells 1	LSP1
MACC1.2	2.66e-200	-3.91571	0.138	0.349	7.97e-197	Basal cells 1	MACC1
RNF183.2	3.63e-199	-6.87343	0.097	0.303	1.09e-195	Basal cells 1	RNF183
VSIG10L2	1.78e-198	-5.0122	0.01	0.285	5.34e-195	Basal cells 1	VSIG10L2
SH3PXD2A.1	3.45e-196	0.875346	0.633	0.342	1.04e-192	Basal cells 1	SH3PXD2A
HSPD1.2	7.96e-196	-0.773182	0.559	0.32	2.39e-192	Basal cells 1	HSPD1
AL359979.1.1	1.31e-194	-10.7697	0.005	0.318	3.92e-191	Basal cells 1	AL359979.1
DUSP1.2	6.2e-194	-2.0142	0.221	0.436	1.86e-190	Basal cells 1	DUSP1
PPP1R9A.2	1.31e-193	-8.26664	0.013	0.326	3.93e-190	Basal cells 1	PPP1R9A
ELN.2	2.38e-193	-1.62848	0.514	0.185	7.14e-190	Basal cells 1	ELN
FUT3.2	5.19e-193	-3.78011	0.085	0.315	1.56e-189	Basal cells 1	FUT3
RHOB.1	7.54e-193	-3.9595	0.175	0.411	2.26e-189	Basal cells 1	RHOB
SESN3.1	9.21e-193	1.76872	0.627	0.353	2.76e-189	Basal cells 1	SESN3
RASEF.2	1.67e-191	-6.23908	0.1	0.302	5e-188	Basal cells 1	RASEF
UCN.1	2.92e-191	-6.6692	0.066	0.287	8.76e-188	Basal cells 1	UCN
KCNE3.2	5.73e-191	-8.85072	0.027	0.281	1.72e-187	Basal cells 1	KCNE3
BHLHE41.2	3.36e-190	2.91275	0.5	0.228	1.01e-186	Basal cells 1	BHLHE41
TENT5C.1	1.94e-188	-9.25294	0.051	0.324	5.83e-185	Basal cells 1	TENT5C
NIBAN1.1	1.9e-187	-3.46644	0.21	0.35	5.71e-184	Basal cells 1	NIBAN1
CEMIP.2	1.47e-186	2.56166	0.524	0.17	4.42e-183	Basal cells 1	CEMIP
SEPTIN7-AS1.2	1.98e-183	-6.39818	0.166	0.298	5.95e-180	Basal cells 1	SEPTIN7-AS1
SERPINB6.2	2.42e-183	-2.7321	0.219	0.443	7.27e-180	Basal cells 1	SERPINB6
TNFAIP2.2	4.01e-183	-1.76474	0.105	0.349	1.2e-179	Basal cells 1	TNFAIP2
IFITM1.1	7.7e-183	2.63241	0.539	0.227	2.31e-179	Basal cells 1	IFITM1
HOMER3.1	1.02e-182	0.725101	0.591	0.261	3.07e-179	Basal cells 1	HOMER3
LYPD3.2	3.21e-182	-8.34525	0.15	0.353	9.64e-179	Basal cells 1	LYPD3
SLITRK6.2	4.43e-182	2.35852	0.612	0.362	1.33e-178	Basal cells 1	SLITRK6
LBH.1	1.16e-180	-5.26966	0.112	0.26	3.48e-177	Basal cells 1	LBH
MAB21L3.2	1.67e-180	-6.55188	0.083	0.302	5e-177	Basal cells 1	MAB21L3
PGM2L1.2	3.43e-180	-6.29785	0.161	0.381	1.03e-176	Basal cells 1	PGM2L1
STK17A.2	4.56e-180	1.78814	0.569	0.33	1.37e-176	Basal cells 1	STK17A
HES5.1	3.62e-179	-8.81805	0.023	0.272	1.08e-175	Basal cells 1	HES5
AP006333.1.2	9.66e-179	-7.66943	0.126	0.299	2.9e-175	Basal cells 1	AP006333.1
CRYM.1	9.86e-179	-8.99557	0.011	0.265	2.96e-175	Basal cells 1	CRYM
DUSP2.2	6.05e-178	1.81294	0.503	0.19	1.82e-174	Basal cells 1	DUSP2
SNHG29	7.26e-178	0.54698	0.673	0.43	2.18e-174	Basal cells 1	SNHG29
SCIN.2	1.56e-177	-7.07756	0.156	0.302	4.69e-174	Basal cells 1	SCIN
SEMA3A.2	9.99e-177	4.0857	0.542	0.279	3e-173	Basal cells 1	SEMA3A
HAS3.2	2.29e-176	-1.99994	0.569	0.243	6.86e-173	Basal cells 1	HAS3
DDIT4.1	9.99e-176	0.738628	0.623	0.389	3e-172	Basal cells 1	DDIT4
MAL2.2	3.86e-175	-5.49437	0.185	0.414	1.16e-171	Basal cells 1	MAL2
BX640514.2	3.75e-174	-5.99845	0.118	0.329	1.12e-170	Basal cells 1	BX640514.2
NSD2.2	2.82e-173	-4.28826	0.221	0.303	8.47e-170	Basal cells 1	NSD2
TPRG1.2	1.19e-172	3.90361	0.542	0.202	3.58e-169	Basal cells 1	TPRG1
TAGLN	2.8e-172	1.39891	0.328	0.17	8.39e-169	Basal cells 1	TAGLN
TMEM45B.2	3.22e-172	-8.5221	0.088	0.35	9.65e-169	Basal cells 1	TMEM45B
ADCY2	3.37e-172	-4.3145	0.038	0.263	1.01e-168	Basal cells 1	ADCY2
RPS18.1	1.5e-171	0.510784	0.747	0.491	4.51e-168	Basal cells 1	RPS18
AL359636.2.2	2.75e-171	-7.37235	0.069	0.264	8.26e-168	Basal cells 1	AL359636.2
MT-CO2.2	2.02e-170	0.478621	0.666	0.428	6.06e-167	Basal cells 1	MT-CO2
NRG1.1	7.75e-170	2.29201	0.492	0.19	2.32e-166	Basal cells 1	NRG1
AC012081.2.2	1.39e-169	-9.05249	0.014	0.271	4.16e-166	Basal cells 1	AC012081.2
RPL13A	2.02e-169	0.733106	0.666	0.446	6.05e-166	Basal cells 1	RPL13A
PLTP.2	1.25e-168	1.91439	0.584	0.309	3.74e-165	Basal cells 1	PLTP
IGFBP5.2	2.49e-168	0.636061	0.244	0.445	7.47e-165	Basal cells 1	IGFBP5
TMPRSS11D.1	2.82e-168	-5.90512	0.2	0.393	8.45e-165	Basal cells 1	TMPRSS11D
DEGS2.1	3.74e-168	-1.70814	0.147	0.362	1.12e-164	Basal cells 1	DEGS2
MT-ND4L.1	7e-168	-6.36322	0.601	0.379	2.1e-164	Basal cells 1	MT-ND4L
AC005696.1.2	1.44e-167	-7.77967	0.14	0.316	4.31e-164	Basal cells 1	AC005696.1
TXNIP.2	1.63e-167	2.02748	0.627	0.402	4.88e-164	Basal cells 1	TXNIP
ULK1.2	1.38e-166	-4.43177	0.17	0.35	4.15e-163	Basal cells 1	ULK1
AC004870.2.2	1.45e-166	-4.79339	0.026	0.279	4.34e-163	Basal cells 1	AC004870.2
TFF1.2	1.46e-166	-8.3831	0.015	0.326	4.37e-163	Basal cells 1	TFF1
EEF1A2.2	1.9e-166	-4.09636	0.074	0.285	5.71e-163	Basal cells 1	EEF1A2
BHLHE40.2	4.23e-166	-1.0502	0.247	0.434	1.27e-162	Basal cells 1	BHLHE40
AC069366.2.1	2.2e-165	-5.37635	0.045	0.25	6.59e-162	Basal cells 1	AC069366.2
PTGFR.1	5.91e-165	-8.23278	0.021	0.314	1.77e-161	Basal cells 1	PTGFR
IGFL1.1	9.39e-164	1.80365	0.431	0.144	2.82e-160	Basal cells 1	IGFL1
AC093849.3	1.58e-162	-3.02393	0.073	0.353	4.74e-159	Basal cells 1	AC093849.3
YPEL2.2	1.69e-162	-6.74082	0.13	0.334	5.06e-159	Basal cells 1	YPEL2
AC026740.1.1	1.24e-161	-5.47597	0.115	0.255	3.72e-158	Basal cells 1	AC026740.1
LFNG.2	4.48e-161	3.05152	0.544	0.204	1.35e-157	Basal cells 1	LFNG
IL1R1.2	4.53e-160	-8.86485	0.143	0.393	1.36e-156	Basal cells 1	IL1R1
IL6R.2	1.31e-159	-3.3366	0.492	0.219	3.93e-156	Basal cells 1	IL6R
LINC01127	2.06e-159	0.966402	0.434	0.164	6.19e-156	Basal cells 1	LINC01127
RPL23.1	2.67e-159	0.564557	0.699	0.452	8e-156	Basal cells 1	RPL23
SCNN1A.2	4.34e-159	-2.35203	0.228	0.43	1.3e-155	Basal cells 1	SCNN1A
RIMS1.2	5.84e-159	-7.36288	0.046	0.292	1.75e-155	Basal cells 1	RIMS1
SERPINB5.2	2.51e-158	0.863821	0.608	0.352	7.52e-155	Basal cells 1	SERPINB5
CAPS.2	3.42e-158	-19.2098	0.083	0.263	1.03e-154	Basal cells 1	CAPS
TP53AIP1.2	9.46e-158	-1.46037	0.534	0.183	2.84e-154	Basal cells 1	TP53AIP1
AL008727.1.2	1.02e-157	-3.91825	0.165	0.301	3.05e-154	Basal cells 1	AL008727.1
RARRES1.2	1.63e-157	-12.7895	0.026	0.334	4.89e-154	Basal cells 1	RARRES1
CD44.1	2.67e-157	0.739955	0.641	0.403	8.02e-154	Basal cells 1	CD44
SAA2.1	4.37e-157	-8.14167	0.021	0.288	1.31e-153	Basal cells 1	SAA2
SAMD9.1	8.86e-157	-7.21975	0.24	0.363	2.66e-153	Basal cells 1	SAMD9
HSD11B1	2.24e-156	0.550503	0.296	0.107	6.73e-153	Basal cells 1	HSD11B1
TCEA3.1	2.15e-155	-1.82575	0.275	0.373	6.46e-152	Basal cells 1	TCEA3
TMEM265.2	6.92e-155	-3.25584	0.23	0.41	2.08e-151	Basal cells 1	TMEM265
SNAPC1.2	1.29e-154	-0.846772	0.58	0.343	3.87e-151	Basal cells 1	SNAPC1
AREG	2.31e-154	2.87766	0.336	0.167	6.94e-151	Basal cells 1	AREG
HLA-DRA.2	3.05e-154	-6.43775	0.118	0.399	9.15e-151	Basal cells 1	HLA-DRA
GABRP.2	3.41e-154	-9.00079	0.057	0.342	1.02e-150	Basal cells 1	GABRP
ACKR3.2	4.37e-154	-0.88022	0.234	0.385	1.31e-150	Basal cells 1	ACKR3
THBS1	2.17e-153	2.25592	0.358	0.141	6.52e-150	Basal cells 1	THBS1
MESP1.2	5.07e-153	-10.2583	0.015	0.29	1.52e-149	Basal cells 1	MESP1
AC254633.1.1	5.6e-153	-3.92146	0.087	0.259	1.68e-149	Basal cells 1	AC254633.1
ADAM28.2	1.56e-152	-3.88777	0.274	0.462	4.69e-149	Basal cells 1	ADAM28
MT-CYB.2	4.37e-152	0.540851	0.652	0.425	1.31e-148	Basal cells 1	MT-CYB
MYH9.2	4.9e-152	1.50989	0.58	0.366	1.47e-148	Basal cells 1	MYH9
PTMA.2	6.29e-152	-2.73706	0.507	0.304	1.89e-148	Basal cells 1	PTMA
VMO1.2	9.8e-152	-8.17075	0.163	0.4	2.94e-148	Basal cells 1	VMO1
RASGRP1.2	1.99e-151	-7.9157	0.065	0.316	5.98e-148	Basal cells 1	RASGRP1
CALR.2	4.37e-151	-2.85807	0.61	0.385	1.31e-147	Basal cells 1	CALR
RASSF6.1	1.67e-150	-1.54005	0.578	0.334	5.01e-147	Basal cells 1	RASSF6
CCDC88A.2	2.6e-150	-2.94806	0.558	0.247	7.8e-147	Basal cells 1	CCDC88A
SRD5A3.2	5.98e-149	-5.38999	0.253	0.4	1.79e-145	Basal cells 1	SRD5A3
MT-ND5.2	2.43e-148	-3.34688	0.581	0.371	7.28e-145	Basal cells 1	MT-ND5
SNCG.1	7.75e-148	0.962285	0.442	0.18	2.33e-144	Basal cells 1	SNCG
TMEM213.2	1.34e-147	-9.42483	0.019	0.294	4.01e-144	Basal cells 1	TMEM213
HNMT.1	8.14e-147	-1.2192	0.26	0.42	2.44e-143	Basal cells 1	HNMT
CNFN.2	3.83e-146	-3.77658	0.225	0.428	1.15e-142	Basal cells 1	CNFN
LAYN.1	5.8e-146	-2.80619	0.155	0.311	1.74e-142	Basal cells 1	LAYN
SERPINA10.1	1.47e-145	-1.43551	0.152	0.271	4.41e-142	Basal cells 1	SERPINA10
RBBP8.2	2.77e-145	-0.951	0.548	0.29	8.31e-142	Basal cells 1	RBBP8
NFKBIZ.2	1.46e-144	-2.39123	0.228	0.35	4.39e-141	Basal cells 1	NFKBIZ
TMSB10.2	1.58e-143	2.80087	0.615	0.43	4.75e-140	Basal cells 1	TMSB10
KLF6.2	2.8e-143	-0.933922	0.247	0.405	8.4e-140	Basal cells 1	KLF6
S100A14.1	3.14e-143	0.43496	0.647	0.441	9.41e-140	Basal cells 1	S100A14
EDN2.2	1.6e-142	-1.83548	0.172	0.311	4.79e-139	Basal cells 1	EDN2
ATP5MC1.2	7.48e-142	0.389413	0.573	0.359	2.24e-138	Basal cells 1	ATP5MC1
AC007681.1.1	2.05e-141	-5.12298	0.019	0.25	6.14e-138	Basal cells 1	AC007681.1
NEXMIF	2.61e-141	-4.50169	0.021	0.252	7.84e-138	Basal cells 1	NEXMIF
AL353801.3.2	2.69e-140	-4.95408	0.141	0.369	8.08e-137	Basal cells 1	AL353801.3
AC019080.1.2	4.66e-140	-4.16192	0.079	0.314	1.4e-136	Basal cells 1	AC019080.1
LINC02762.2	5.97e-140	-2.63207	0.276	0.393	1.79e-136	Basal cells 1	LINC02762
ST6GAL1.2	1.56e-139	-3.01319	0.24	0.386	4.69e-136	Basal cells 1	ST6GAL1
MT-ND2.2	1.64e-139	-1.71281	0.55	0.338	4.91e-136	Basal cells 1	MT-ND2
NME1.2	2.84e-139	1.25666	0.545	0.349	8.52e-136	Basal cells 1	NME1
GALNT6.2	7.29e-139	-6.06826	0.06	0.309	2.19e-135	Basal cells 1	GALNT6
TNS1.2	9.22e-139	-3.00097	0.527	0.286	2.77e-135	Basal cells 1	TNS1
TM4SF1.2	1.57e-137	-4.86139	0.23	0.371	4.7e-134	Basal cells 1	TM4SF1
AC244034.2.2	1.66e-136	-1.69226	0.104	0.303	4.98e-133	Basal cells 1	AC244034.2
C1QBP.2	7.48e-136	0.569682	0.574	0.364	2.25e-132	Basal cells 1	C1QBP
ISG20.2	1.21e-135	-14.099	0.04	0.276	3.62e-132	Basal cells 1	ISG20
HMGB2.2	1.73e-135	-10.429	0.112	0.271	5.2e-132	Basal cells 1	HMGB2
AD000671.3.1	9.27e-135	-1.3511	0.278	0.184	2.78e-131	Basal cells 1	AD000671.3
AL031714.1.2	1.01e-134	-4.42631	0.17	0.324	3.04e-131	Basal cells 1	AL031714.1
ANXA1.2	3.4e-134	-9.36602	0.168	0.363	1.02e-130	Basal cells 1	ANXA1
JUNB.2	5.7e-134	0.815701	0.626	0.42	1.71e-130	Basal cells 1	JUNB
RPL22L1.2	8.29e-134	2.10663	0.488	0.312	2.49e-130	Basal cells 1	RPL22L1
TPM4.2	3.25e-133	1.79987	0.584	0.384	9.76e-130	Basal cells 1	TPM4
MIR193BHG.2	4.13e-133	-6.03325	0.113	0.268	1.24e-129	Basal cells 1	MIR193BHG
MYO5B.2	1.24e-132	-8.5732	0.093	0.325	3.73e-129	Basal cells 1	MYO5B
RPS19.1	5.71e-132	0.91957	0.641	0.447	1.71e-128	Basal cells 1	RPS19
PRSS23.2	8.47e-132	-2.93876	0.268	0.464	2.54e-128	Basal cells 1	PRSS23
EPHA4.2	1.61e-131	-2.15061	0.242	0.371	4.83e-128	Basal cells 1	EPHA4
LGALS7.2	3.38e-131	2.4679	0.557	0.276	1.01e-127	Basal cells 1	LGALS7
PART1.1	4.15e-131	-6.301	0.129	0.319	1.25e-127	Basal cells 1	PART1
RPS27.1	5.15e-131	0.335219	0.669	0.462	1.55e-127	Basal cells 1	RPS27
AL589765.4.2	8.12e-131	-6.22067	0.135	0.277	2.44e-127	Basal cells 1	AL589765.4
AL031123.1.1	2.39e-130	-4.31946	0.075	0.309	7.16e-127	Basal cells 1	AL031123.1
POU3F1.2	6.2e-130	2.70627	0.497	0.229	1.86e-126	Basal cells 1	POU3F1
CHST9.1	1.56e-129	-3.16124	0.227	0.424	4.69e-126	Basal cells 1	CHST9
FBXO2.2	2.27e-129	1.28063	0.533	0.298	6.8e-126	Basal cells 1	FBXO2
FERMT1.1	3.06e-129	4.23081	0.542	0.276	9.18e-126	Basal cells 1	FERMT1
ANGPTL4.1	1.07e-128	-1.29424	0.177	0.302	3.22e-125	Basal cells 1	ANGPTL4
PMAIP1	1.42e-128	-1.29578	0.234	0.308	4.26e-125	Basal cells 1	PMAIP1
SLC43A2.2	1.89e-128	-8.11372	0.09	0.328	5.66e-125	Basal cells 1	SLC43A2
AC024560.1.2	2.42e-128	-7.3838	0.081	0.289	7.25e-125	Basal cells 1	AC024560.1
LIFR.1	7.48e-128	-5.13706	0.122	0.281	2.24e-124	Basal cells 1	LIFR
FAM83D.1	8.63e-128	-3.32318	0.122	0.256	2.59e-124	Basal cells 1	FAM83D
C2CD4B.2	9.08e-128	-3.1084	0.047	0.313	2.72e-124	Basal cells 1	C2CD4B
KRT16.2	1.04e-127	-0.784035	0.151	0.289	3.12e-124	Basal cells 1	KRT16
PTPRR.1	2.03e-127	-3.84051	0.042	0.28	6.1e-124	Basal cells 1	PTPRR
CLEC7A.2	4.35e-127	-4.38747	0.13	0.338	1.31e-123	Basal cells 1	CLEC7A
MT-ATP6.2	1.95e-126	-0.272968	0.615	0.402	5.85e-123	Basal cells 1	MT-ATP6
CD24.2	4.63e-126	-5.4087	0.389	0.244	1.39e-122	Basal cells 1	CD24
COL7A1.2	6.21e-126	-0.970359	0.55	0.257	1.86e-122	Basal cells 1	COL7A1
EPAS1.2	1.26e-125	-3.60143	0.261	0.432	3.79e-122	Basal cells 1	EPAS1
GCLM.1	2.81e-124	-4.53596	0.212	0.395	8.43e-121	Basal cells 1	GCLM
CCDC85B.2	1.13e-123	0.613894	0.546	0.323	3.39e-120	Basal cells 1	CCDC85B
AC104126.1.2	1.51e-123	-3.51754	0.486	0.242	4.54e-120	Basal cells 1	AC104126.1
HSPA6.1	4.21e-123	-3.81977	0.385	0.159	1.26e-119	Basal cells 1	HSPA6
AKR1C1.2	5.65e-123	-10.0567	0.209	0.402	1.7e-119	Basal cells 1	AKR1C1
SERPINB10.2	5.75e-123	-9.58391	0.068	0.253	1.73e-119	Basal cells 1	SERPINB10
CAV1.2	1.5e-122	2.82829	0.476	0.276	4.49e-119	Basal cells 1	CAV1
NUDT8.2	2.64e-121	-1.83988	0.264	0.356	7.91e-118	Basal cells 1	NUDT8
CTSB.2	1.67e-120	-2.37855	0.253	0.457	5.01e-117	Basal cells 1	CTSB
NT5E	1.92e-120	4.73166	0.406	0.132	5.75e-117	Basal cells 1	NT5E
NMB.2	3.32e-120	-1.96318	0.238	0.369	9.96e-117	Basal cells 1	NMB
ATP2C2.1	5.95e-120	-5.99795	0.186	0.357	1.78e-116	Basal cells 1	ATP2C2
ID3.1	3.72e-119	2.40828	0.531	0.314	1.12e-115	Basal cells 1	ID3
CA12.2	4.23e-119	1.50766	0.559	0.378	1.27e-115	Basal cells 1	CA12
DLL1.2	6.7e-119	-1.71327	0.492	0.219	2.01e-115	Basal cells 1	DLL1
BASP1.2	1.36e-118	-10.1495	0.394	0.223	4.07e-115	Basal cells 1	BASP1
ELF3-AS1.1	3.05e-118	-5.19577	0.129	0.309	9.15e-115	Basal cells 1	ELF3-AS1
PCDH9.2	4.55e-118	-4.2462	0.168	0.272	1.36e-114	Basal cells 1	PCDH9
CD74.2	6.13e-118	-7.30585	0.222	0.416	1.84e-114	Basal cells 1	CD74
AC079848.2	1.12e-117	-5.64193	0.291	0.078	3.36e-114	Basal cells 1	AC079848.2
HPGD.2	1.49e-117	-1.36505	0.222	0.339	4.46e-114	Basal cells 1	HPGD
PDLIM1.1	1.88e-117	0.504622	0.58	0.393	5.65e-114	Basal cells 1	PDLIM1
SEMA3C.1	2.37e-117	-1.85484	0.472	0.279	7.11e-114	Basal cells 1	SEMA3C
PARP14.1	1.04e-116	-6.8691	0.252	0.403	3.12e-113	Basal cells 1	PARP14
BCAS1.2	1.85e-116	-5.9658	0.163	0.334	5.54e-113	Basal cells 1	BCAS1
PPP1R14C.2	2.42e-116	-3.04357	0.412	0.274	7.27e-113	Basal cells 1	PPP1R14C
PRSS22.1	3.55e-116	-6.00055	0.23	0.368	1.07e-112	Basal cells 1	PRSS22
LTF.2	9.22e-116	-5.78107	0.019	0.332	2.77e-112	Basal cells 1	LTF
AKR1C2.2	1.45e-115	-5.1706	0.25	0.409	4.36e-112	Basal cells 1	AKR1C2
IL18.2	2.57e-115	-0.499502	0.547	0.324	7.71e-112	Basal cells 1	IL18
SLC27A2.2	3.96e-115	-8.98913	0.123	0.349	1.19e-111	Basal cells 1	SLC27A2
LINC02241.1	8.33e-115	-6.61092	0.093	0.265	2.5e-111	Basal cells 1	LINC02241
ARL4A.1	8.04e-113	-2.40188	0.289	0.421	2.41e-109	Basal cells 1	ARL4A
CCND2.2	1.16e-112	4.80857	0.551	0.306	3.48e-109	Basal cells 1	CCND2
COTL1.2	1.34e-112	0.373063	0.45	0.227	4.02e-109	Basal cells 1	COTL1
MX1.1	1.59e-112	-6.0532	0.186	0.279	4.76e-109	Basal cells 1	MX1
KLK10.1	2e-112	-0.696686	0.203	0.323	6e-109	Basal cells 1	KLK10
ATP8B4.1	3.85e-112	-10.1075	0.035	0.264	1.16e-108	Basal cells 1	ATP8B4
BPIFA2.1	1.07e-111	-1.7056	0.205	0.42	3.22e-108	Basal cells 1	BPIFA2
SORBS2	1.5e-111	-7.56178	0.211	0.375	4.49e-108	Basal cells 1	SORBS2
NCL.1	2.48e-111	-2.72342	0.492	0.326	7.44e-108	Basal cells 1	NCL
EPPK1.1	2.53e-111	-1.00671	0.433	0.284	7.58e-108	Basal cells 1	EPPK1
PLAU.2	3.46e-111	0.315188	0.408	0.245	1.04e-107	Basal cells 1	PLAU
EZH2.2	4.85e-111	-6.37239	0.169	0.25	1.45e-107	Basal cells 1	EZH2
TDRD1.1	5.03e-111	-1.51137	0.426	0.242	1.51e-107	Basal cells 1	TDRD1
PTPRZ1.2	6.52e-110	1.97817	0.558	0.358	1.96e-106	Basal cells 1	PTPRZ1
S100A11.1	1.13e-109	1.64641	0.607	0.441	3.39e-106	Basal cells 1	S100A11
PADI3.2	1.67e-109	-3.76124	0.143	0.283	5.02e-106	Basal cells 1	PADI3
RPS8.1	5.04e-109	0.352595	0.653	0.464	1.51e-105	Basal cells 1	RPS8
AC111149.2.1	9.57e-109	-8.45906	0.013	0.277	2.87e-105	Basal cells 1	AC111149.2
CCNO.2	2.23e-108	-6.93948	0.172	0.349	6.7e-105	Basal cells 1	CCNO
RNF152	3.29e-108	-4.74212	0.148	0.268	9.88e-105	Basal cells 1	RNF152
CPE.2	1.17e-107	-0.669375	0.154	0.256	3.51e-104	Basal cells 1	CPE
ASRGL1.2	1.43e-107	-6.21104	0.168	0.319	4.29e-104	Basal cells 1	ASRGL1
UNC5B-AS1.1	1.57e-107	-2.83393	0.157	0.325	4.71e-104	Basal cells 1	UNC5B-AS1
THBD.2	3.87e-107	-1.33555	0.144	0.296	1.16e-103	Basal cells 1	THBD
CTSD.2	9.82e-107	-3.75793	0.287	0.478	2.95e-103	Basal cells 1	CTSD
SMIM14.2	1.22e-106	-5.69852	0.235	0.415	3.67e-103	Basal cells 1	SMIM14
SPOCK2	1.69e-106	-0.440286	0.259	0.146	5.08e-103	Basal cells 1	SPOCK2
FMO2.2	6.58e-106	-0.718272	0.263	0.403	1.97e-102	Basal cells 1	FMO2
TUBA1C.1	7.03e-106	-0.998691	0.568	0.394	2.11e-102	Basal cells 1	TUBA1C
SLC3A2.2	7.18e-106	-3.45154	0.554	0.33	2.16e-102	Basal cells 1	SLC3A2
DIRAS3.1	1.36e-105	-5.40872	0.09	0.262	4.08e-102	Basal cells 1	DIRAS3
CLEC2B.2	1.43e-105	-4.82978	0.287	0.438	4.29e-102	Basal cells 1	CLEC2B
AK1.2	1.57e-105	-10.2923	0.184	0.342	4.71e-102	Basal cells 1	AK1
TFPI.2	1.73e-105	-2.33127	0.182	0.306	5.18e-102	Basal cells 1	TFPI
MAP3K7CL.2	2.28e-105	-8.12271	0.149	0.291	6.84e-102	Basal cells 1	MAP3K7CL
KRT8.2	3.07e-104	-3.10667	0.28	0.494	9.22e-101	Basal cells 1	KRT8
MMP7.1	1.71e-103	-4.51435	0.041	0.271	5.12e-100	Basal cells 1	MMP7
EMP1	1.14e-102	-1.30912	0.362	0.194	3.43e-99	Basal cells 1	EMP1
DHFR.2	1.95e-102	-7.3423	0.13	0.251	5.86e-99	Basal cells 1	DHFR
TGM2.2	1.81e-101	-6.63989	0.076	0.342	5.42e-98	Basal cells 1	TGM2
CRIP2.1	2.38e-101	-0.251207	0.461	0.335	7.14e-98	Basal cells 1	CRIP2
NBEA	4.4e-101	-6.05759	0.217	0.337	1.32e-97	Basal cells 1	NBEA
NR4A2.2	4.53e-101	-1.55328	0.228	0.311	1.36e-97	Basal cells 1	NR4A2
GAS5.2	1.54e-100	-1.13971	0.588	0.421	4.63e-97	Basal cells 1	GAS5
SLC38A2.1	1.68e-100	1.18656	0.579	0.389	5.03e-97	Basal cells 1	SLC38A2
CD109.1	1.89e-100	1.19785	0.497	0.257	5.67e-97	Basal cells 1	CD109
AC025263.1.2	2.68e-100	-6.55309	0.048	0.293	8.04e-97	Basal cells 1	AC025263.1
IL1RN.2	4.49e-100	1.40248	0.477	0.271	1.35e-96	Basal cells 1	IL1RN
HILPDA.2	9.18e-100	-4.17459	0.22	0.35	2.75e-96	Basal cells 1	HILPDA
QSOX1.1	2.4e-99	-2.1781	0.274	0.422	7.21e-96	Basal cells 1	QSOX1
SEL1L3.2	1.52e-98	-4.87044	0.165	0.36	4.55e-95	Basal cells 1	SEL1L3
SCEL	1.69e-97	-3.55189	0.269	0.196	5.07e-94	Basal cells 1	SCEL
BNIPL.2	1.88e-97	-5.83299	0.128	0.306	5.63e-94	Basal cells 1	BNIPL
PCDHB2.2	6.43e-97	-3.6774	0.137	0.28	1.93e-93	Basal cells 1	PCDHB2
MLPH.1	1.36e-96	-6.43003	0.062	0.282	4.08e-93	Basal cells 1	MLPH
ALDH7A1	2.16e-96	0.664583	0.545	0.36	6.48e-93	Basal cells 1	ALDH7A1
EHF.2	2.73e-96	-3.42091	0.293	0.452	8.18e-93	Basal cells 1	EHF
MT-ATP8.2	1.02e-95	-6.5616	0.561	0.374	3.07e-92	Basal cells 1	MT-ATP8
BMP3.2	1.83e-95	-3.26046	0.206	0.282	5.5e-92	Basal cells 1	BMP3
PRR15L.2	2.22e-95	-6.28977	0.009	0.275	6.65e-92	Basal cells 1	PRR15L
RPL13.1	3.49e-95	0.359261	0.655	0.479	1.05e-91	Basal cells 1	RPL13
KCNJ16	4.21e-95	-1.53093	0.257	0.103	1.26e-91	Basal cells 1	KCNJ16
ARRDC3.2	7.75e-95	-5.40228	0.267	0.381	2.32e-91	Basal cells 1	ARRDC3
TMSB4X.2	8.29e-94	-1.21495	0.566	0.4	2.49e-90	Basal cells 1	TMSB4X
CCDC88C.2	1.21e-93	-3.89621	0.266	0.355	3.62e-90	Basal cells 1	CCDC88C
AC006058.3.2	1.31e-93	-5.4966	0.157	0.257	3.94e-90	Basal cells 1	AC006058.3
AKAP6	2.05e-93	-4.99875	0.328	0.159	6.14e-90	Basal cells 1	AKAP6
ADH1C	3.7e-93	-2.60465	0.22	0.39	1.11e-89	Basal cells 1	ADH1C
TMEM45A.2	7.33e-93	-13.924	0.078	0.356	2.2e-89	Basal cells 1	TMEM45A
MYLIP.1	1.04e-92	-2.08789	0.178	0.297	3.12e-89	Basal cells 1	MYLIP
CAVIN2.2	2.03e-92	1.57636	0.474	0.26	6.1e-89	Basal cells 1	CAVIN2
TJP3.2	8.58e-92	-7.879	0.057	0.305	2.57e-88	Basal cells 1	TJP3
TTC9.2	9.84e-91	-6.90631	0.13	0.335	2.95e-87	Basal cells 1	TTC9
BNIP3.2	1.49e-90	-1.88108	0.509	0.339	4.47e-87	Basal cells 1	BNIP3
SGPP2.1	5.45e-90	0.250766	0.251	0.386	1.63e-86	Basal cells 1	SGPP2
IRX3.2	6.79e-90	-7.46675	0.203	0.374	2.04e-86	Basal cells 1	IRX3
KLHL24.2	1.81e-89	-6.71329	0.235	0.332	5.44e-86	Basal cells 1	KLHL24
MXD1.1	3.41e-89	-0.331747	0.51	0.289	1.02e-85	Basal cells 1	MXD1
EFNA1.2	4.74e-89	-3.83601	0.255	0.358	1.42e-85	Basal cells 1	EFNA1
AC010136.1.2	8.99e-89	-6.9616	0.125	0.296	2.7e-85	Basal cells 1	AC010136.1
MT-ND4.2	1.8e-88	-1.40862	0.558	0.406	5.4e-85	Basal cells 1	MT-ND4
ARHGAP18.2	3.24e-88	-7.8062	0.409	0.273	9.72e-85	Basal cells 1	ARHGAP18
HSPA5.2	1.6e-87	-2.23057	0.524	0.365	4.81e-84	Basal cells 1	HSPA5
TUSC3.1	1.08e-85	-3.12298	0.51	0.33	3.25e-82	Basal cells 1	TUSC3
ST3GAL5.2	1.92e-85	3.07577	0.486	0.218	5.77e-82	Basal cells 1	ST3GAL5
STRBP.1	2.13e-85	-4.8165	0.241	0.401	6.39e-82	Basal cells 1	STRBP
SLC5A3.2	2.57e-85	1.34998	0.504	0.31	7.71e-82	Basal cells 1	SLC5A3
NFAM1.2	2.9e-85	-1.65174	0.449	0.252	8.69e-82	Basal cells 1	NFAM1
GBP3.1	3.91e-85	-6.35889	0.262	0.255	1.17e-81	Basal cells 1	GBP3
ANKRD37.1	3.92e-85	-6.82737	0.201	0.334	1.18e-81	Basal cells 1	ANKRD37
CREB3L1.2	7.3e-85	-6.72942	0.081	0.291	2.19e-81	Basal cells 1	CREB3L1
TACSTD2.2	1.53e-84	-1.09593	0.281	0.474	4.58e-81	Basal cells 1	TACSTD2
SHISA2.1	2.04e-84	-3.6078	0.048	0.274	6.13e-81	Basal cells 1	SHISA2
SERPINB13.2	2.49e-84	-0.304291	0.241	0.384	7.48e-81	Basal cells 1	SERPINB13
AC010280.1.1	3.91e-84	-2.60973	0.193	0.261	1.17e-80	Basal cells 1	AC010280.1
CCN4.2	9.81e-84	-4.64635	0.121	0.277	2.94e-80	Basal cells 1	CCN4
IGSF5.1	1.67e-83	-7.4737	0.004	0.257	5.01e-80	Basal cells 1	IGSF5
HSPE1.2	2.06e-83	-0.527226	0.504	0.342	6.19e-80	Basal cells 1	HSPE1
RP1L1.1	4.01e-83	-3.99277	0.254	0.189	1.2e-79	Basal cells 1	RP1L1
MAPK10.2	5.91e-83	-8.01895	0.22	0.311	1.77e-79	Basal cells 1	MAPK10
LINC01550.1	9.42e-83	-6.57728	0.25	0.21	2.83e-79	Basal cells 1	LINC01550
CYP2J2.1	1.31e-82	-4.74429	0.186	0.329	3.92e-79	Basal cells 1	CYP2J2
WNT7B.2	1.57e-82	4.07661	0.519	0.299	4.7e-79	Basal cells 1	WNT7B
UBB.2	2.7e-81	-5.18746	0.507	0.351	8.09e-78	Basal cells 1	UBB
SLC31A1.2	3.71e-81	-2.82035	0.281	0.368	1.11e-77	Basal cells 1	SLC31A1
FADS1.2	1.4e-80	-2.79525	0.245	0.303	4.2e-77	Basal cells 1	FADS1
AC008771.1.2	2.19e-80	-7.56821	0.208	0.346	6.58e-77	Basal cells 1	AC008771.1
HSPH1.2	6.58e-80	-6.1516	0.407	0.291	1.98e-76	Basal cells 1	HSPH1
PLK2	7.98e-80	-3.73863	0.282	0.436	2.39e-76	Basal cells 1	PLK2
CLCA2.2	1.42e-79	-5.89883	0.338	0.461	4.26e-76	Basal cells 1	CLCA2
CRABP2.2	3.42e-79	-4.95338	0.207	0.365	1.03e-75	Basal cells 1	CRABP2
FUT2.1	5.29e-79	-3.30107	0.11	0.326	1.59e-75	Basal cells 1	FUT2
DMD.1	1.87e-78	-7.01154	0.047	0.259	5.62e-75	Basal cells 1	DMD
TUBB.2	2.08e-78	-1.76346	0.515	0.362	6.24e-75	Basal cells 1	TUBB
SOX2.1	2.26e-78	-0.622157	0.294	0.431	6.78e-75	Basal cells 1	SOX2
SLURP2.2	4.19e-78	-11.6968	0.025	0.317	1.26e-74	Basal cells 1	SLURP2
OCLN	8.19e-78	-3.17157	0.066	0.257	2.46e-74	Basal cells 1	OCLN
KDM7A-DT.1	1.09e-77	-5.1162	0.116	0.287	3.27e-74	Basal cells 1	KDM7A-DT
DYNLT1.2	1.21e-77	-7.15209	0.22	0.389	3.64e-74	Basal cells 1	DYNLT1
GMNN.2	1.56e-77	-4.31645	0.215	0.324	4.69e-74	Basal cells 1	GMNN
AC007684.2.2	1.68e-77	-3.84637	0.125	0.283	5.05e-74	Basal cells 1	AC007684.2
FTL.2	2.5e-77	-3.78541	0.21	0.367	7.5e-74	Basal cells 1	FTL
CD55.2	1.14e-76	-7.87252	0.234	0.377	3.43e-73	Basal cells 1	CD55
GDF15.1	2.63e-76	-2.14301	0.116	0.339	7.9e-73	Basal cells 1	GDF15
CAPN13.1	6.58e-75	-7.34116	0.133	0.379	1.97e-71	Basal cells 1	CAPN13
MUC5B.2	8.67e-75	-8.31239	0.021	0.295	2.6e-71	Basal cells 1	MUC5B
BARD1.2	8.74e-75	-3.97325	0.252	0.293	2.62e-71	Basal cells 1	BARD1
FAM83A.2	1.42e-74	1.18533	0.276	0.362	4.26e-71	Basal cells 1	FAM83A
ACTB.2	2.12e-74	-2.88697	0.546	0.396	6.36e-71	Basal cells 1	ACTB
C5orf66-AS1.2	6.27e-74	-5.82432	0.203	0.35	1.88e-70	Basal cells 1	C5orf66-AS1
TCAF2.1	1.45e-73	-5.67668	0.126	0.261	4.36e-70	Basal cells 1	TCAF2
HS3ST6.2	3.62e-73	-5.537	0.138	0.317	1.09e-69	Basal cells 1	HS3ST6
TIMP3.1	4.94e-73	1.12411	0.516	0.297	1.48e-69	Basal cells 1	TIMP3
KDM7A.2	6.26e-73	-4.29995	0.179	0.335	1.88e-69	Basal cells 1	KDM7A
PDLIM4.1	1.09e-72	-1.26532	0.374	0.257	3.27e-69	Basal cells 1	PDLIM4
REC8.1	1.51e-72	1.059	0.459	0.347	4.53e-69	Basal cells 1	REC8
VIM.2	7.21e-72	-11.7076	0.028	0.305	2.16e-68	Basal cells 1	VIM
MT1F	8.51e-72	-1.63011	0.172	0.28	2.55e-68	Basal cells 1	MT1F
NPM3.2	9.07e-72	-0.570012	0.481	0.276	2.72e-68	Basal cells 1	NPM3
HLA-DRB1.1	2.14e-71	-3.85848	0.097	0.355	6.43e-68	Basal cells 1	HLA-DRB1
ERRFI1.1	2.36e-71	1.41826	0.504	0.286	7.08e-68	Basal cells 1	ERRFI1
RASD1.1	2.42e-71	1.37197	0.431	0.208	7.25e-68	Basal cells 1	RASD1
AP001994.3.2	2e-70	-5.4518	0.22	0.425	6e-67	Basal cells 1	AP001994.3
NR4A1.1	2.12e-70	-1.48634	0.279	0.337	6.35e-67	Basal cells 1	NR4A1
S100A16.1	3.6e-70	-1.46466	0.527	0.399	1.08e-66	Basal cells 1	S100A16
LINC01320.1	5.67e-70	-3.83637	0.099	0.251	1.7e-66	Basal cells 1	LINC01320
CDC42EP5.2	7.34e-70	-4.62068	0.285	0.394	2.2e-66	Basal cells 1	CDC42EP5
CDC20B	8.03e-70	-8.05226	0.014	0.259	2.41e-66	Basal cells 1	CDC20B
INHBA	1.1e-69	-0.523742	0.333	0.119	3.3e-66	Basal cells 1	INHBA
FAM111A.2	1.14e-69	-5.94109	0.22	0.296	3.41e-66	Basal cells 1	FAM111A
SLC15A2.1	1.71e-69	-5.65352	0.259	0.343	5.13e-66	Basal cells 1	SLC15A2
ABCC9.2	2.33e-69	-5.42667	0.075	0.307	6.98e-66	Basal cells 1	ABCC9
AC005224.2.2	6.12e-69	-3.03479	0.202	0.256	1.84e-65	Basal cells 1	AC005224.2
ZFY-AS1.1	8.93e-69	-4.13579	0.096	0.272	2.68e-65	Basal cells 1	ZFY-AS1
CSRP2.2	9.74e-69	-4.41013	0.258	0.277	2.92e-65	Basal cells 1	CSRP2
SPATA12.2	1.37e-68	-6.90377	0.182	0.322	4.11e-65	Basal cells 1	SPATA12
DDR2.1	1.47e-68	-6.94091	0.089	0.275	4.42e-65	Basal cells 1	DDR2
AL662797.1.2	1.6e-68	-5.80414	0.198	0.278	4.79e-65	Basal cells 1	AL662797.1
S100A8.2	1.82e-68	1.25882	0.243	0.315	5.46e-65	Basal cells 1	S100A8
INSIG1	4.52e-68	-3.46808	0.287	0.359	1.36e-64	Basal cells 1	INSIG1
LAMC2.2	7.92e-68	3.70369	0.479	0.295	2.38e-64	Basal cells 1	LAMC2
NRP2.1	1.63e-67	0.470253	0.438	0.287	4.89e-64	Basal cells 1	NRP2
CREB3L2.2	1.63e-67	-4.71824	0.246	0.381	4.9e-64	Basal cells 1	CREB3L2
ID2.2	3.49e-67	-0.841184	0.333	0.383	1.05e-63	Basal cells 1	ID2
RIPK4.1	3.91e-67	-0.432005	0.334	0.386	1.17e-63	Basal cells 1	RIPK4
PCDH20.2	5.99e-67	-4.89865	0.126	0.303	1.8e-63	Basal cells 1	PCDH20
F3.2	8.92e-67	1.84149	0.527	0.389	2.67e-63	Basal cells 1	F3
PRKAA2.1	1.22e-66	-4.72217	0.209	0.296	3.67e-63	Basal cells 1	PRKAA2
UPP1.2	3.16e-66	4.24103	0.455	0.233	9.48e-63	Basal cells 1	UPP1
TPM1-AS.1	4.09e-66	-0.394852	0.463	0.167	1.23e-62	Basal cells 1	TPM1-AS
MT1H.2	5.26e-66	-5.87232	0.124	0.297	1.58e-62	Basal cells 1	MT1H
DEFB1.2	5.79e-66	-8.26235	0.077	0.363	1.74e-62	Basal cells 1	DEFB1
CDKN1A.2	1.31e-65	-4.77581	0.263	0.376	3.94e-62	Basal cells 1	CDKN1A
DUSP4.2	1.9e-65	-3.17448	0.247	0.25	5.7e-62	Basal cells 1	DUSP4
CDKN2A.2	3.95e-65	1.53894	0.398	0.313	1.19e-61	Basal cells 1	CDKN2A
CLDN3.1	7.11e-65	-11.5646	0.008	0.253	2.13e-61	Basal cells 1	CLDN3
SLC6A8.2	8.84e-65	-3.70099	0.292	0.435	2.65e-61	Basal cells 1	SLC6A8
GFPT1.2	1.12e-64	-5.27153	0.264	0.411	3.35e-61	Basal cells 1	GFPT1
RAPGEF4.2	1.23e-64	-1.87226	0.183	0.298	3.69e-61	Basal cells 1	RAPGEF4
SGMS2.1	1.93e-64	-4.72825	0.237	0.366	5.79e-61	Basal cells 1	SGMS2
MARCKSL1.2	2.68e-64	-3.77051	0.316	0.436	8.05e-61	Basal cells 1	MARCKSL1
FAM13A.2	3.35e-64	-5.42129	0.278	0.367	1e-60	Basal cells 1	FAM13A
BNIP3L.2	3.61e-64	-2.72779	0.313	0.432	1.08e-60	Basal cells 1	BNIP3L
TSLP.2	5.07e-64	-2.31141	0.447	0.273	1.52e-60	Basal cells 1	TSLP
SERPINE2	1.39e-63	-1.61542	0.412	0.147	4.16e-60	Basal cells 1	SERPINE2
AL138824.1.2	1.85e-63	-3.13507	0.202	0.28	5.56e-60	Basal cells 1	AL138824.1
NR1D1.2	5.15e-63	-3.50047	0.462	0.282	1.55e-59	Basal cells 1	NR1D1
IL13RA1.2	6.67e-63	-5.33168	0.197	0.346	2e-59	Basal cells 1	IL13RA1
GLIPR2.1	7.19e-63	-5.32678	0.099	0.322	2.16e-59	Basal cells 1	GLIPR2
KLF4.2	1.48e-62	-4.45551	0.235	0.29	4.43e-59	Basal cells 1	KLF4
ATP5MC3.2	1.49e-61	0.399464	0.544	0.41	4.47e-58	Basal cells 1	ATP5MC3
HMGA1.2	1.82e-61	4.60042	0.499	0.367	5.47e-58	Basal cells 1	HMGA1
PPP2R2C.2	2.93e-61	-2.11466	0.164	0.285	8.8e-58	Basal cells 1	PPP2R2C
FGF11.1	3.11e-61	3.03706	0.265	0.289	9.33e-58	Basal cells 1	FGF11
DACT2.2	4.46e-61	-3.97103	0.198	0.267	1.34e-57	Basal cells 1	DACT2
KIAA1211L.2	4.84e-61	-10.4684	0.145	0.304	1.45e-57	Basal cells 1	KIAA1211L
KIF21A.2	5.97e-61	-6.29843	0.434	0.318	1.79e-57	Basal cells 1	KIF21A
PROM1.2	9.08e-61	-11.5468	0.104	0.317	2.72e-57	Basal cells 1	PROM1
NEURL3.1	1.05e-60	-0.770375	0.225	0.318	3.15e-57	Basal cells 1	NEURL3
PPP1R3G.2	2.41e-60	-5.02001	0.128	0.289	7.22e-57	Basal cells 1	PPP1R3G
TLCD2.1	2.92e-60	-3.00625	0.156	0.265	8.75e-57	Basal cells 1	TLCD2
CNN3.1	5.76e-60	-1.74877	0.312	0.438	1.73e-56	Basal cells 1	CNN3
PFDN2.2	2.12e-59	-1.86668	0.495	0.367	6.36e-56	Basal cells 1	PFDN2
EGLN3.2	3.37e-59	-1.98743	0.288	0.396	1.01e-55	Basal cells 1	EGLN3
PRKDC.2	4.14e-59	-1.21053	0.466	0.326	1.24e-55	Basal cells 1	PRKDC
AL359643.2.1	7.17e-59	-3.82286	0.123	0.301	2.15e-55	Basal cells 1	AL359643.2
AC025154.2.2	1.07e-58	-0.920832	0.421	0.262	3.21e-55	Basal cells 1	AC025154.2
AC022079.1.2	1.72e-58	-3.2957	0.312	0.247	5.15e-55	Basal cells 1	AC022079.1
AC010168.2.2	2.51e-58	-5.69751	0.162	0.269	7.53e-55	Basal cells 1	AC010168.2
PSMA7.2	5.92e-58	0.656915	0.505	0.383	1.78e-54	Basal cells 1	PSMA7
MMP10.2	6.06e-58	3.22999	0.399	0.2	1.82e-54	Basal cells 1	MMP10
GAS6-DT.2	1.38e-57	-2.96183	0.128	0.253	4.13e-54	Basal cells 1	GAS6-DT
AC037198.1.1	1.42e-57	0.271775	0.323	0.147	4.27e-54	Basal cells 1	AC037198.1
DYNC2H1.2	1.48e-57	-7.13432	0.377	0.265	4.45e-54	Basal cells 1	DYNC2H1
CFAP36.2	1.79e-57	-7.03816	0.447	0.296	5.38e-54	Basal cells 1	CFAP36
CXCL6.2	4.11e-57	-4.03327	0.143	0.264	1.23e-53	Basal cells 1	CXCL6
PPP1R14B.1	5.15e-57	0.465103	0.532	0.405	1.55e-53	Basal cells 1	PPP1R14B
SAA4.1	6.63e-57	-6.77482	0.008	0.251	1.99e-53	Basal cells 1	SAA4
RABGAP1L.1	1.05e-56	-4.85365	0.226	0.328	3.15e-53	Basal cells 1	RABGAP1L
JAG1.1	2.47e-56	1.28743	0.526	0.353	7.41e-53	Basal cells 1	JAG1
FER1L6.2	9.71e-56	-8.12281	0.047	0.281	2.91e-52	Basal cells 1	FER1L6
ODC1.2	2.04e-55	3.15305	0.446	0.289	6.11e-52	Basal cells 1	ODC1
SLIRP.2	2.19e-55	0.362733	0.502	0.376	6.57e-52	Basal cells 1	SLIRP
RAB37	2.38e-55	-8.79571	0.018	0.268	7.15e-52	Basal cells 1	RAB37
CD59.2	3.58e-55	-3.00677	0.444	0.325	1.07e-51	Basal cells 1	CD59
TUBA4A.2	4.69e-55	-0.720238	0.507	0.366	1.41e-51	Basal cells 1	TUBA4A
CDK4.2	5.68e-55	-0.99303	0.494	0.349	1.7e-51	Basal cells 1	CDK4
MAF.2	7.5e-55	1.25856	0.404	0.254	2.25e-51	Basal cells 1	MAF
RCN3.2	3.28e-54	-4.40628	0.248	0.291	9.84e-51	Basal cells 1	RCN3
LDHA.2	7.08e-54	2.45375	0.549	0.434	2.12e-50	Basal cells 1	LDHA
CCDC3.1	8.62e-54	-1.19683	0.383	0.156	2.59e-50	Basal cells 1	CCDC3
KISS1.2	8.82e-54	-0.291577	0.397	0.198	2.65e-50	Basal cells 1	KISS1
PPP1R16A.2	2.86e-53	-2.64934	0.5	0.338	8.57e-50	Basal cells 1	PPP1R16A
DUT.2	7.79e-53	-5.30969	0.18	0.312	2.34e-49	Basal cells 1	DUT
AL359091.4.2	1.6e-52	-3.62961	0.401	0.239	4.81e-49	Basal cells 1	AL359091.4
PFKP.2	1.9e-52	-2.39765	0.309	0.405	5.7e-49	Basal cells 1	PFKP
MSH6.2	2.09e-52	-2.8832	0.266	0.319	6.28e-49	Basal cells 1	MSH6
RORA	4.26e-52	-2.03866	0.265	0.325	1.28e-48	Basal cells 1	RORA
TET1.2	6.96e-52	-1.61515	0.263	0.302	2.09e-48	Basal cells 1	TET1
AL158071.3.1	1.01e-51	-3.25053	0.149	0.252	3.02e-48	Basal cells 1	AL158071.3
PMEPA1	1.11e-51	0.717037	0.358	0.215	3.34e-48	Basal cells 1	PMEPA1
PGF.2	1.39e-51	-1.72716	0.278	0.339	4.18e-48	Basal cells 1	PGF
UPK3B.2	1.64e-51	-2.93198	0.227	0.293	4.92e-48	Basal cells 1	UPK3B
ANKRD65	1.71e-51	-2.19861	0.25	0.348	5.12e-48	Basal cells 1	ANKRD65
CKAP2.2	5.02e-51	-1.99121	0.5	0.309	1.51e-47	Basal cells 1	CKAP2
AL133453.1.1	5.76e-51	-1.27315	0.293	0.336	1.73e-47	Basal cells 1	AL133453.1
ZFP36L1.2	1.3e-50	-0.631884	0.328	0.465	3.89e-47	Basal cells 1	ZFP36L1
LDLR.2	1.34e-50	-1.49383	0.533	0.41	4.03e-47	Basal cells 1	LDLR
AL139243.1.2	1.55e-50	-4.09809	0.371	0.248	4.65e-47	Basal cells 1	AL139243.1
VRK1.2	1.78e-50	-3.38701	0.2	0.251	5.34e-47	Basal cells 1	VRK1
WEE1.2	1.95e-50	-4.19954	0.263	0.308	5.86e-47	Basal cells 1	WEE1
GPRC5A.2	3.53e-50	-1.94219	0.378	0.33	1.06e-46	Basal cells 1	GPRC5A
GSTP1.2	4.38e-50	-0.713677	0.338	0.479	1.31e-46	Basal cells 1	GSTP1
C1orf116.2	4.53e-50	-2.37517	0.477	0.331	1.36e-46	Basal cells 1	C1orf116
KRT40.2	5.4e-50	-4.31711	0.105	0.253	1.62e-46	Basal cells 1	KRT40
S100A6.2	5.81e-50	-1.92097	0.336	0.468	1.74e-46	Basal cells 1	S100A6
PRDX5.2	1.35e-49	-8.13547	0.392	0.279	4.05e-46	Basal cells 1	PRDX5
CCND1.2	2.74e-49	-2.91634	0.315	0.458	8.23e-46	Basal cells 1	CCND1
MALAT1.2	6.83e-49	-7.49907	0.571	0.431	2.05e-45	Basal cells 1	MALAT1
CAPNS2.2	1.24e-48	0.32221	0.49	0.301	3.72e-45	Basal cells 1	CAPNS2
EBNA1BP2.1	1.26e-48	0.403018	0.441	0.342	3.78e-45	Basal cells 1	EBNA1BP2
HELLS.2	1.48e-48	-5.15802	0.202	0.259	4.45e-45	Basal cells 1	HELLS
ARL4C.1	3.99e-48	-3.39001	0.494	0.321	1.2e-44	Basal cells 1	ARL4C
PGP.2	4.3e-48	-2.30379	0.279	0.362	1.29e-44	Basal cells 1	PGP
DSC3.2	4.34e-48	-2.33505	0.513	0.377	1.3e-44	Basal cells 1	DSC3
MB.1	6.74e-48	-9.14475	0.012	0.283	2.02e-44	Basal cells 1	MB
LARGE-AS1	8.21e-48	-2.06754	0.292	0.122	2.46e-44	Basal cells 1	LARGE-AS1
AC092338.2.1	8.37e-48	-6.26669	0.053	0.25	2.51e-44	Basal cells 1	AC092338.2
KRT19.2	9.43e-48	-2.46876	0.39	0.533	2.83e-44	Basal cells 1	KRT19
ARHGEF38.1	1.54e-47	-8.85103	0.004	0.273	4.61e-44	Basal cells 1	ARHGEF38
MRTFB.1	1.54e-47	-1.14829	0.327	0.378	4.63e-44	Basal cells 1	MRTFB
HBEGF.1	1.64e-47	3.34664	0.353	0.187	4.91e-44	Basal cells 1	HBEGF
GADD45A.2	6.8e-47	2.53342	0.482	0.349	2.04e-43	Basal cells 1	GADD45A
IRF1.1	8.76e-47	-1.2879	0.245	0.364	2.63e-43	Basal cells 1	IRF1
VSIG2.2	1.35e-46	-4.06833	0.129	0.285	4.05e-43	Basal cells 1	VSIG2
AL513534.2.2	1.37e-46	-4.17952	0.211	0.303	4.12e-43	Basal cells 1	AL513534.2
FOXQ1.2	2.18e-46	2.81129	0.469	0.304	6.53e-43	Basal cells 1	FOXQ1
BCL6.2	2.35e-46	-2.0799	0.298	0.364	7.04e-43	Basal cells 1	BCL6
LINC02609.2	8.61e-46	-3.09975	0.224	0.282	2.58e-42	Basal cells 1	LINC02609
HCFC1R1.2	9.5e-46	-1.10597	0.502	0.362	2.85e-42	Basal cells 1	HCFC1R1
FTCDNL1	9.65e-46	-4.55836	0.368	0.137	2.89e-42	Basal cells 1	FTCDNL1
GPX4.1	1.55e-45	-3.53518	0.473	0.363	4.65e-42	Basal cells 1	GPX4
SUGCT	3.58e-45	2.81031	0.398	0.162	1.07e-41	Basal cells 1	SUGCT
FAM174A.1	5.09e-45	-5.27447	0.427	0.343	1.53e-41	Basal cells 1	FAM174A
BAIAP2L1.1	5.3e-45	-4.3004	0.282	0.362	1.59e-41	Basal cells 1	BAIAP2L1
FZD8.2	5.77e-45	-2.96436	0.183	0.259	1.73e-41	Basal cells 1	FZD8
MT3.1	9.13e-45	-10.4546	0.012	0.257	2.74e-41	Basal cells 1	MT3
PTHLH.2	1.34e-44	-2.45212	0.296	0.323	4.02e-41	Basal cells 1	PTHLH
ST6GALNAC1.1	1.35e-44	-1.1436	0.347	0.457	4.04e-41	Basal cells 1	ST6GALNAC1
RUNDC3A-AS1.1	1.43e-44	-2.28937	0.418	0.289	4.29e-41	Basal cells 1	RUNDC3A-AS1
PHLDA2.2	2.52e-44	1.67282	0.482	0.366	7.56e-41	Basal cells 1	PHLDA2
GNE	3.04e-44	-9.30134	0.225	0.311	9.12e-41	Basal cells 1	GNE
C21orf58.1	4.06e-44	-7.94171	0.103	0.269	1.22e-40	Basal cells 1	C21orf58
MFSD4A.2	6.34e-44	-2.61011	0.209	0.296	1.9e-40	Basal cells 1	MFSD4A
HS3ST1	1.01e-43	-1.98518	0.323	0.396	3.04e-40	Basal cells 1	HS3ST1
RAB32.2	1.26e-43	1.25043	0.401	0.238	3.78e-40	Basal cells 1	RAB32
C12orf75.2	1.37e-43	-10.3715	0.325	0.241	4.11e-40	Basal cells 1	C12orf75
PRKAR1A.1	1.47e-43	-3.994	0.459	0.344	4.42e-40	Basal cells 1	PRKAR1A
WSB1.2	3.21e-43	-4.45447	0.323	0.422	9.64e-40	Basal cells 1	WSB1
CFB.2	6.24e-43	-7.65172	0.073	0.323	1.87e-39	Basal cells 1	CFB
KRT6B.1	7.22e-43	-2.4312	0.112	0.258	2.17e-39	Basal cells 1	KRT6B
AC006483.2.1	1.15e-42	-4.7788	0.08	0.257	3.46e-39	Basal cells 1	AC006483.2
CTSS.2	1.24e-42	-10.5948	0.17	0.345	3.71e-39	Basal cells 1	CTSS
KCNA1.2	1.6e-42	-0.564756	0.352	0.214	4.79e-39	Basal cells 1	KCNA1
ZNF528-AS1.1	3.79e-42	-1.78632	0.212	0.259	1.14e-38	Basal cells 1	ZNF528-AS1
TUBB3.1	4.83e-42	2.35008	0.344	0.171	1.45e-38	Basal cells 1	TUBB3
FSIP2.2	5.26e-42	-2.20479	0.241	0.283	1.58e-38	Basal cells 1	FSIP2
SQSTM1.2	6.06e-42	-4.04547	0.299	0.421	1.82e-38	Basal cells 1	SQSTM1
ZNF385C	9.34e-42	-1.19164	0.319	0.201	2.8e-38	Basal cells 1	ZNF385C
CASP8AP2.2	1.39e-41	-3.38655	0.293	0.297	4.17e-38	Basal cells 1	CASP8AP2
CCDC125.1	1.79e-41	-6.56942	0.259	0.362	5.37e-38	Basal cells 1	CCDC125
KLF3-AS1.2	2.33e-41	-4.71428	0.172	0.305	6.99e-38	Basal cells 1	KLF3-AS1
CLIC3.1	2.4e-41	-4.27817	0.115	0.271	7.2e-38	Basal cells 1	CLIC3
IFI27.2	3.15e-41	-5.06991	0.09	0.284	9.45e-38	Basal cells 1	IFI27
PIK3R3.2	7.24e-41	-2.04913	0.325	0.406	2.17e-37	Basal cells 1	PIK3R3
RPGRIP1L.2	8.16e-41	-7.53248	0.251	0.254	2.45e-37	Basal cells 1	RPGRIP1L
LINC02019.2	1.17e-40	-1.19292	0.403	0.236	3.52e-37	Basal cells 1	LINC02019
AC023302.1.2	2.02e-40	-4.46045	0.229	0.306	6.05e-37	Basal cells 1	AC023302.1
MBOAT2.1	2.5e-39	-3.05097	0.278	0.346	7.51e-36	Basal cells 1	MBOAT2
CLUAP1.1	9.62e-39	-7.39717	0.386	0.278	2.88e-35	Basal cells 1	CLUAP1
SOX4.2	9.86e-39	-0.733691	0.329	0.448	2.96e-35	Basal cells 1	SOX4
CYP3A5.2	2.46e-38	-4.97003	0.171	0.29	7.37e-35	Basal cells 1	CYP3A5
GK5	2.76e-38	-2.44577	0.308	0.334	8.28e-35	Basal cells 1	GK5
BST2.1	2.83e-38	2.1818	0.453	0.278	8.48e-35	Basal cells 1	BST2
YWHAH.2	1.3e-37	-4.40655	0.264	0.371	3.89e-34	Basal cells 1	YWHAH
ABI3BP.2	1.91e-37	-3.37523	0.345	0.23	5.72e-34	Basal cells 1	ABI3BP
TTF2.2	1.98e-37	-2.85805	0.277	0.273	5.93e-34	Basal cells 1	TTF2
TOMM5.2	2.14e-37	-1.2148	0.442	0.335	6.41e-34	Basal cells 1	TOMM5
ERICH5	3.38e-37	-3.87816	0.191	0.318	1.01e-33	Basal cells 1	ERICH5
ALDH1A3.1	3.76e-37	-6.3167	0.227	0.345	1.13e-33	Basal cells 1	ALDH1A3
ITGB8.2	3.81e-37	-4.36285	0.436	0.336	1.14e-33	Basal cells 1	ITGB8
TUBB4B.2	5.21e-37	-13.5298	0.359	0.286	1.56e-33	Basal cells 1	TUBB4B
AC105339.3.2	7.91e-37	-4.72934	0.174	0.266	2.37e-33	Basal cells 1	AC105339.3
ZC2HC1A.2	1.02e-36	-2.46501	0.428	0.317	3.06e-33	Basal cells 1	ZC2HC1A
SKIDA1.2	3.4e-36	-4.48604	0.183	0.256	1.02e-32	Basal cells 1	SKIDA1
CRNDE.1	5.49e-36	-4.50091	0.293	0.391	1.65e-32	Basal cells 1	CRNDE
CNTN2.1	5.98e-36	-2.06141	0.364	0.21	1.79e-32	Basal cells 1	CNTN2
TSHZ2.2	8.3e-36	-3.12374	0.333	0.375	2.49e-32	Basal cells 1	TSHZ2
GADD45B.2	1.15e-35	-0.396864	0.262	0.32	3.44e-32	Basal cells 1	GADD45B
BRI3BP.2	2.1e-35	-3.24542	0.28	0.33	6.31e-32	Basal cells 1	BRI3BP
EGR3.2	2.27e-35	-0.414424	0.439	0.319	6.82e-32	Basal cells 1	EGR3
AL442067.3.2	3.18e-35	-3.15163	0.195	0.255	9.55e-32	Basal cells 1	AL442067.3
AL603756.1.1	3.29e-35	-0.391836	0.18	0.28	9.87e-32	Basal cells 1	AL603756.1
SLC26A2.2	3.92e-35	-1.41391	0.444	0.302	1.18e-31	Basal cells 1	SLC26A2
KRT6A.1	9.69e-35	1.41563	0.456	0.373	2.91e-31	Basal cells 1	KRT6A
PNPLA7.1	1.64e-34	-3.96715	0.287	0.219	4.93e-31	Basal cells 1	PNPLA7
GPX3.2	2.38e-34	0.39748	0.252	0.26	7.13e-31	Basal cells 1	GPX3
LGALSL-DT.1	3e-34	-1.50594	0.217	0.252	8.99e-31	Basal cells 1	LGALSL-DT
DHX32.1	4.45e-34	-7.95978	0.293	0.349	1.33e-30	Basal cells 1	DHX32
MT1G	5.35e-34	-3.06633	0.16	0.257	1.61e-30	Basal cells 1	MT1G
MYO1B.1	6.24e-34	5.01297	0.472	0.357	1.87e-30	Basal cells 1	MYO1B
SOX9.1	1.01e-33	2.93644	0.407	0.262	3.03e-30	Basal cells 1	SOX9
LINC00923.2	1.11e-33	-3.60655	0.275	0.277	3.33e-30	Basal cells 1	LINC00923
NAV2.1	3.21e-33	-3.57193	0.182	0.271	9.64e-30	Basal cells 1	NAV2
ANXA3.1	4.25e-33	1.66886	0.327	0.29	1.28e-29	Basal cells 1	ANXA3
AC015727.1.2	5.46e-33	-2.71453	0.206	0.297	1.64e-29	Basal cells 1	AC015727.1
AC011498.1.2	8.59e-33	-2.28713	0.221	0.295	2.58e-29	Basal cells 1	AC011498.1
RBMS3-AS3.1	1.32e-32	-3.45168	0.336	0.179	3.95e-29	Basal cells 1	RBMS3-AS3
CGN.1	1.61e-32	-5.38103	0.172	0.336	4.84e-29	Basal cells 1	CGN
MEG3.2	2.01e-32	-2.29947	0.347	0.24	6.04e-29	Basal cells 1	MEG3
H1FX.1	2.27e-32	1.24039	0.489	0.385	6.8e-29	Basal cells 1	H1FX
SNRPB.2	2.74e-32	-1.1482	0.46	0.375	8.21e-29	Basal cells 1	SNRPB
TCTEX1D2.1	3.69e-32	-9.28012	0.342	0.264	1.11e-28	Basal cells 1	TCTEX1D2
FAM43A.1	5.12e-32	-6.0071	0.141	0.256	1.54e-28	Basal cells 1	FAM43A
CLIC6.2	6.16e-32	-7.05805	0.154	0.299	1.85e-28	Basal cells 1	CLIC6
H2AFZ.2	6.66e-32	-6.96237	0.181	0.293	2e-28	Basal cells 1	H2AFZ
AC016747.1.1	7.16e-32	-6.30029	0.232	0.258	2.15e-28	Basal cells 1	AC016747.1
AL135926.2.2	1.04e-31	-7.95518	0.193	0.285	3.11e-28	Basal cells 1	AL135926.2
PDIA4.1	1.24e-31	-6.52736	0.491	0.388	3.73e-28	Basal cells 1	PDIA4
RNASE1.1	1.3e-31	-7.03935	0.016	0.272	3.9e-28	Basal cells 1	RNASE1
MDM2.1	1.73e-31	-7.88937	0.289	0.396	5.18e-28	Basal cells 1	MDM2
CACNB4.2	2e-31	-1.90018	0.421	0.309	6.01e-28	Basal cells 1	CACNB4
MALL.1	2.15e-31	-2.06775	0.349	0.409	6.46e-28	Basal cells 1	MALL
TEX9.2	2.36e-31	-11.3408	0.131	0.253	7.07e-28	Basal cells 1	TEX9
FBLN1.2	6.29e-31	0.409738	0.336	0.205	1.89e-27	Basal cells 1	FBLN1
AC068700.2.1	2.27e-30	-0.776121	0.262	0.18	6.82e-27	Basal cells 1	AC068700.2
TREM2.1	3.49e-30	-2.4602	0.418	0.15	1.05e-26	Basal cells 1	TREM2
NDUFAF8.2	4.63e-30	-0.411388	0.461	0.354	1.39e-26	Basal cells 1	NDUFAF8
PAICS.2	4.65e-30	-1.35182	0.426	0.341	1.39e-26	Basal cells 1	PAICS
BX324167.1.2	4.93e-30	-2.84025	0.116	0.277	1.48e-26	Basal cells 1	BX324167.1
MANF.2	5.14e-30	-1.61123	0.48	0.385	1.54e-26	Basal cells 1	MANF
UNG.2	5.98e-30	-3.28577	0.273	0.252	1.79e-26	Basal cells 1	UNG
ZBTB20.2	6.65e-30	-2.71061	0.331	0.328	1.99e-26	Basal cells 1	ZBTB20
SEC14L1.2	6.65e-30	-4.78281	0.321	0.4	2e-26	Basal cells 1	SEC14L1
QRICH2.2	8.56e-30	-4.92122	0.148	0.272	2.57e-26	Basal cells 1	QRICH2
GPNMB.2	1.07e-29	-2.06932	0.295	0.35	3.22e-26	Basal cells 1	GPNMB
SRY.1	1.29e-29	-2.21043	0.195	0.264	3.87e-26	Basal cells 1	SRY
AP002498.1.1	2.36e-29	-5.38573	0.103	0.252	7.09e-26	Basal cells 1	AP002498.1
CEBPD.2	3.58e-29	-1.94993	0.343	0.446	1.07e-25	Basal cells 1	CEBPD
SCD.1	4.15e-29	-0.901326	0.48	0.386	1.25e-25	Basal cells 1	SCD
DNAJA1.1	4.36e-29	-3.99867	0.425	0.347	1.31e-25	Basal cells 1	DNAJA1
STOM.1	5.65e-29	-0.850722	0.424	0.362	1.7e-25	Basal cells 1	STOM
MAPRE3	7.9e-29	-6.75334	0.194	0.258	2.37e-25	Basal cells 1	MAPRE3
AC007448.5.2	9.18e-29	-4.43597	0.233	0.271	2.76e-25	Basal cells 1	AC007448.5
AC093535.1	1.16e-28	-3.93352	0.325	0.163	3.48e-25	Basal cells 1	AC093535.1
PTGES3.2	5.18e-28	-2.34806	0.408	0.349	1.55e-24	Basal cells 1	PTGES3
HSP90AA1.2	1.22e-27	-6.49323	0.316	0.27	3.66e-24	Basal cells 1	HSP90AA1
HSPA1A.2	1.29e-27	-4.61	0.453	0.369	3.86e-24	Basal cells 1	HSPA1A
CCNG2.2	1.8e-27	-1.6616	0.348	0.383	5.39e-24	Basal cells 1	CCNG2
ABLIM1.2	2.26e-27	-2.60809	0.296	0.343	6.77e-24	Basal cells 1	ABLIM1
RNF39.1	3.13e-27	0.935122	0.475	0.313	9.4e-24	Basal cells 1	RNF39
ATF3.1	6.03e-27	0.270134	0.312	0.312	1.81e-23	Basal cells 1	ATF3
TMPO.2	8.36e-27	-5.6794	0.246	0.306	2.51e-23	Basal cells 1	TMPO
SLC20A1.2	9.49e-27	3.19107	0.407	0.284	2.85e-23	Basal cells 1	SLC20A1
TMEM40.2	1.07e-26	-2.39746	0.331	0.372	3.2e-23	Basal cells 1	TMEM40
PTTG1.1	1.22e-26	-4.10478	0.437	0.316	3.66e-23	Basal cells 1	PTTG1
MYC.2	1.73e-26	1.71036	0.447	0.302	5.19e-23	Basal cells 1	MYC
GLUL.2	2.35e-26	1.34778	0.509	0.422	7.05e-23	Basal cells 1	GLUL
CCPG1.2	2.42e-26	-3.98996	0.494	0.409	7.26e-23	Basal cells 1	CCPG1
LRMP.2	3.38e-26	-5.89652	0.285	0.354	1.01e-22	Basal cells 1	LRMP
IDI2.1	3.39e-26	-1.43754	0.33	0.191	1.02e-22	Basal cells 1	IDI2
MXRA5.1	3.48e-26	1.8289	0.369	0.16	1.04e-22	Basal cells 1	MXRA5
AL117344.2.2	3.82e-26	-2.07266	0.239	0.287	1.15e-22	Basal cells 1	AL117344.2
CAPN5	5.16e-26	-6.16976	0.018	0.254	1.55e-22	Basal cells 1	CAPN5
MKNK2.2	6.2e-26	-1.82972	0.31	0.407	1.86e-22	Basal cells 1	MKNK2
HIST1H4C.2	7.46e-26	-6.00015	0.125	0.254	2.24e-22	Basal cells 1	HIST1H4C
CNTNAP1.2	7.89e-26	-4.57323	0.353	0.221	2.37e-22	Basal cells 1	CNTNAP1
H2AFX.2	8.2e-26	-7.20592	0.198	0.255	2.46e-22	Basal cells 1	H2AFX
PPP1R15A.1	1.16e-25	-1.019	0.457	0.352	3.48e-22	Basal cells 1	PPP1R15A
ARL3.2	1.24e-25	-4.54321	0.418	0.346	3.72e-22	Basal cells 1	ARL3
UGDH.1	1.4e-25	-2.49983	0.472	0.334	4.21e-22	Basal cells 1	UGDH
LSMEM1.2	1.79e-25	-2.7744	0.274	0.259	5.38e-22	Basal cells 1	LSMEM1
NUPR1.2	1.89e-25	-4.49934	0.303	0.403	5.68e-22	Basal cells 1	NUPR1
DNAJC9.2	2e-25	-4.00121	0.256	0.268	5.99e-22	Basal cells 1	DNAJC9
AC022075.1.2	2.72e-25	0.864367	0.419	0.276	8.17e-22	Basal cells 1	AC022075.1
IFT172.1	2.73e-25	-7.21781	0.235	0.332	8.19e-22	Basal cells 1	IFT172
ELK3.2	3.11e-25	-2.36253	0.312	0.276	9.33e-22	Basal cells 1	ELK3
VPS37B.1	3.75e-25	-5.93448	0.369	0.351	1.13e-21	Basal cells 1	VPS37B
SMC4.2	1.29e-24	-8.04979	0.202	0.272	3.86e-21	Basal cells 1	SMC4
HEY2	1.5e-24	-2.06165	0.298	0.218	4.5e-21	Basal cells 1	HEY2
NOTCH1.2	2.3e-24	-0.296379	0.346	0.389	6.9e-21	Basal cells 1	NOTCH1
TMEM255B	2.4e-24	-3.90051	0.267	0.176	7.19e-21	Basal cells 1	TMEM255B
AC116667.1	4.77e-24	-4.49046	0.301	0.193	1.43e-20	Basal cells 1	AC116667.1
PSG2.2	4.82e-24	-3.45632	0.251	0.228	1.45e-20	Basal cells 1	PSG2
CDC25B.2	6.17e-24	-7.76666	0.161	0.254	1.85e-20	Basal cells 1	CDC25B
TMPRSS4.2	7.07e-24	-2.62495	0.349	0.432	2.12e-20	Basal cells 1	TMPRSS4
PA2G4.2	9.21e-24	-0.878795	0.429	0.35	2.76e-20	Basal cells 1	PA2G4
ZNF395.2	1.01e-23	-1.35525	0.453	0.307	3.02e-20	Basal cells 1	ZNF395
RUVBL1.2	1.69e-23	-5.98971	0.404	0.318	5.07e-20	Basal cells 1	RUVBL1
ALDH3A1.2	1.74e-23	-5.58713	0.317	0.27	5.23e-20	Basal cells 1	ALDH3A1
SPDYE1.2	1.81e-23	-2.65318	0.26	0.279	5.44e-20	Basal cells 1	SPDYE1
PFKFB3.2	2.24e-23	-2.61888	0.317	0.309	6.71e-20	Basal cells 1	PFKFB3
ATP5IF1.2	3.89e-23	-8.38577	0.37	0.306	1.17e-19	Basal cells 1	ATP5IF1
MIR210HG.2	6.87e-23	-2.99388	0.342	0.358	2.06e-19	Basal cells 1	MIR210HG
CYP26A1.1	1.61e-22	2.35911	0.307	0.216	4.82e-19	Basal cells 1	CYP26A1
AP001042.1.2	1.66e-22	-5.00616	0.13	0.259	4.99e-19	Basal cells 1	AP001042.1
MYO6.2	3.26e-22	-5.22145	0.344	0.407	9.77e-19	Basal cells 1	MYO6
STKLD1.2	3.77e-22	-4.97456	0.331	0.208	1.13e-18	Basal cells 1	STKLD1
KIF3A.2	7.27e-22	-7.22717	0.255	0.282	2.18e-18	Basal cells 1	KIF3A
AC093323.1.2	9.7e-22	-1.39418	0.237	0.302	2.91e-18	Basal cells 1	AC093323.1
DPCD.1	1.13e-21	-9.30815	0.367	0.273	3.4e-18	Basal cells 1	DPCD
HMGN2.2	2.23e-21	-5.62229	0.261	0.35	6.7e-18	Basal cells 1	HMGN2
DRAP1.1	2.85e-21	4.56615	0.445	0.361	8.55e-18	Basal cells 1	DRAP1
SOCS3.1	6.35e-21	-1.0529	0.223	0.257	1.9e-17	Basal cells 1	SOCS3
LRP11.2	8.06e-21	-9.03637	0.241	0.342	2.42e-17	Basal cells 1	LRP11
IFITM10.1	1.3e-20	-6.2694	0.352	0.255	3.91e-17	Basal cells 1	IFITM10
CPXM2.2	1.44e-20	2.01699	0.35	0.214	4.33e-17	Basal cells 1	CPXM2
PLAAT4.2	1.53e-20	-4.45559	0.282	0.382	4.59e-17	Basal cells 1	PLAAT4
KRT23.1	1.59e-20	-10.0671	0.08	0.263	4.76e-17	Basal cells 1	KRT23
TAX1BP1.1	3.7e-20	-4.9383	0.3	0.385	1.11e-16	Basal cells 1	TAX1BP1
SLC38A5	5.14e-20	-2.35098	0.265	0.151	1.54e-16	Basal cells 1	SLC38A5
CIB1.1	5.92e-20	-5.35838	0.306	0.39	1.78e-16	Basal cells 1	CIB1
USP1.2	6.47e-20	-3.10095	0.268	0.32	1.94e-16	Basal cells 1	USP1
CFLAR.2	6.86e-20	-3.38867	0.447	0.373	2.06e-16	Basal cells 1	CFLAR
ZMYND8.2	7.07e-20	-1.38953	0.368	0.425	2.12e-16	Basal cells 1	ZMYND8
AC010401.1.2	7.49e-20	-2.78943	0.225	0.301	2.25e-16	Basal cells 1	AC010401.1
SQLE.1	8.09e-20	-1.77781	0.367	0.407	2.43e-16	Basal cells 1	SQLE
MXI1.1	8.5e-20	-1.73689	0.341	0.36	2.55e-16	Basal cells 1	MXI1
DIAPH2.2	1.12e-19	-4.68699	0.35	0.257	3.35e-16	Basal cells 1	DIAPH2
NEUROD2.2	1.36e-19	-2.18939	0.241	0.25	4.08e-16	Basal cells 1	NEUROD2
POLD3.2	1.62e-19	-2.56663	0.264	0.301	4.85e-16	Basal cells 1	POLD3
LINC00987	1.72e-19	-2.5033	0.267	0.132	5.15e-16	Basal cells 1	LINC00987
MYH7B.1	1.77e-19	-3.90203	0.336	0.211	5.3e-16	Basal cells 1	MYH7B
BCL11A.2	2.05e-19	-1.56997	0.35	0.383	6.15e-16	Basal cells 1	BCL11A
ADGRF1.1	2.48e-19	-3.87753	0.326	0.418	7.43e-16	Basal cells 1	ADGRF1
LINC02159.1	3.37e-19	-2.54805	0.332	0.191	1.01e-15	Basal cells 1	LINC02159
MCM4.2	3.8e-19	-2.99714	0.246	0.265	1.14e-15	Basal cells 1	MCM4
APOL1.2	3.81e-19	-3.89279	0.321	0.333	1.14e-15	Basal cells 1	APOL1
NPW	5.06e-19	-1.40535	0.257	0.208	1.52e-15	Basal cells 1	NPW
PCNA.2	5.95e-19	-4.74427	0.207	0.287	1.78e-15	Basal cells 1	PCNA
UACA.1	6.12e-19	-1.1935	0.326	0.343	1.84e-15	Basal cells 1	UACA
CALM1.1	7.21e-19	-8.07051	0.332	0.309	2.16e-15	Basal cells 1	CALM1
FAM107B	7.21e-19	-1.78855	0.443	0.365	2.16e-15	Basal cells 1	FAM107B
CLDN1.2	7.44e-19	2.00894	0.468	0.391	2.23e-15	Basal cells 1	CLDN1
ZC3H6.1	7.87e-19	-2.18197	0.341	0.343	2.36e-15	Basal cells 1	ZC3H6
HIST2H2AA4.2	8.26e-19	-0.878697	0.278	0.289	2.48e-15	Basal cells 1	HIST2H2AA4
PTRH1.2	8.28e-19	-6.27483	0.29	0.226	2.48e-15	Basal cells 1	PTRH1
PLAAT3.1	8.98e-19	-7.04022	0.116	0.287	2.69e-15	Basal cells 1	PLAAT3
ABHD2	9.37e-19	-9.07419	0.256	0.345	2.81e-15	Basal cells 1	ABHD2
VAV3.2	9.76e-19	-3.04112	0.373	0.4	2.93e-15	Basal cells 1	VAV3
PCNX4.2	1.41e-18	-4.08145	0.435	0.315	4.22e-15	Basal cells 1	PCNX4
MCM7.2	1.92e-18	-2.11889	0.233	0.272	5.76e-15	Basal cells 1	MCM7
BCL2L1.1	1.93e-18	-5.56551	0.412	0.365	5.8e-15	Basal cells 1	BCL2L1
OLMALINC	2.79e-18	-3.4025	0.296	0.318	8.36e-15	Basal cells 1	OLMALINC
CXCL8.1	5.05e-18	1.03564	0.288	0.355	1.51e-14	Basal cells 1	CXCL8
PCP4L1.2	5.24e-18	-0.785273	0.44	0.386	1.57e-14	Basal cells 1	PCP4L1
IFT57.1	5.39e-18	-12.6734	0.274	0.23	1.62e-14	Basal cells 1	IFT57
RHOXF1-AS1.1	8.37e-18	-1.47941	0.338	0.202	2.51e-14	Basal cells 1	RHOXF1-AS1
NFKBIA.1	1.02e-17	1.94178	0.306	0.356	3.06e-14	Basal cells 1	NFKBIA
ENC1.1	1.14e-17	1.50925	0.43	0.3	3.43e-14	Basal cells 1	ENC1
MCM3.2	1.24e-17	-4.2468	0.233	0.266	3.71e-14	Basal cells 1	MCM3
KLF10.2	1.93e-17	0.723487	0.458	0.291	5.79e-14	Basal cells 1	KLF10
GMNC.2	1.94e-17	-8.36096	0.131	0.286	5.83e-14	Basal cells 1	GMNC
NDRG1.2	2.55e-17	-1.76674	0.342	0.388	7.65e-14	Basal cells 1	NDRG1
NOP56.2	2.77e-17	-1.09509	0.386	0.32	8.31e-14	Basal cells 1	NOP56
CACNA2D4.2	3.17e-17	-2.44961	0.351	0.239	9.52e-14	Basal cells 1	CACNA2D4
DUSP5.1	4.85e-17	-3.66105	0.275	0.279	1.46e-13	Basal cells 1	DUSP5
CKS1B.2	6.18e-17	-3.89292	0.355	0.305	1.85e-13	Basal cells 1	CKS1B
MTRNR2L12.2	7.43e-17	-5.96351	0.442	0.393	2.23e-13	Basal cells 1	MTRNR2L12
SRM.2	1.26e-16	0.578991	0.402	0.328	3.78e-13	Basal cells 1	SRM
WDPCP.1	1.97e-16	-3.64844	0.28	0.222	5.9e-13	Basal cells 1	WDPCP
TSPYL2.2	2.05e-16	-1.43533	0.312	0.261	6.15e-13	Basal cells 1	TSPYL2
CENPM.2	2.33e-16	-7.15804	0.099	0.284	7e-13	Basal cells 1	CENPM
CCP110.2	2.43e-16	-6.81399	0.267	0.307	7.28e-13	Basal cells 1	CCP110
AL590705.1.1	2.86e-16	-4.43825	0.27	0.167	8.59e-13	Basal cells 1	AL590705.1
JUND.2	3.01e-16	-4.27137	0.356	0.415	9.02e-13	Basal cells 1	JUND
ARHGDIB.2	3.87e-16	-1.63426	0.297	0.254	1.16e-12	Basal cells 1	ARHGDIB
B3GALT2.1	4.22e-16	-2.75031	0.257	0.164	1.27e-12	Basal cells 1	B3GALT2
CETN2	4.32e-16	-12.192	0.27	0.223	1.29e-12	Basal cells 1	CETN2
TSC22D3.2	4.72e-16	-0.45099	0.308	0.278	1.42e-12	Basal cells 1	TSC22D3
TCF4	5.21e-16	-0.591101	0.395	0.38	1.56e-12	Basal cells 1	TCF4
BEX2.2	5.7e-16	-1.20179	0.446	0.294	1.71e-12	Basal cells 1	BEX2
CYSTM1.2	5.93e-16	-8.94501	0.346	0.284	1.78e-12	Basal cells 1	CYSTM1
SUPT16H.2	7.34e-16	-0.970901	0.409	0.35	2.2e-12	Basal cells 1	SUPT16H
PARP1.2	7.98e-16	-1.18811	0.413	0.359	2.39e-12	Basal cells 1	PARP1
SSBP4.1	8.07e-16	-2.77366	0.401	0.34	2.42e-12	Basal cells 1	SSBP4
AL161431.1.1	9.17e-16	0.365953	0.334	0.288	2.75e-12	Basal cells 1	AL161431.1
GADD45G.2	1.47e-15	0.670649	0.227	0.257	4.42e-12	Basal cells 1	GADD45G
NCAPD3.1	4.1e-15	-3.34163	0.253	0.238	1.23e-11	Basal cells 1	NCAPD3
AHI1.1	9.53e-15	-5.43221	0.375	0.304	2.86e-11	Basal cells 1	AHI1
MUC5AC.2	1.26e-14	-5.23533	0.062	0.293	3.77e-11	Basal cells 1	MUC5AC
H1F0.1	1.72e-14	-2.21238	0.371	0.371	5.15e-11	Basal cells 1	H1F0
IFT43.1	2.22e-14	-6.7221	0.393	0.323	6.67e-11	Basal cells 1	IFT43
CMSS1.2	2.23e-14	-1.07795	0.391	0.298	6.69e-11	Basal cells 1	CMSS1
KRT18.1	4.4e-14	-1.56267	0.496	0.447	1.32e-10	Basal cells 1	KRT18
ITGA6-AS1.1	5.18e-14	-3.50404	0.227	0.292	1.55e-10	Basal cells 1	ITGA6-AS1
CYP4B1.2	5.55e-14	-8.25044	0.312	0.395	1.66e-10	Basal cells 1	CYP4B1
TSPAN6.1	7.05e-14	-4.78041	0.31	0.379	2.11e-10	Basal cells 1	TSPAN6
GLUD2.1	7.41e-14	-4.23616	0.234	0.286	2.22e-10	Basal cells 1	GLUD2
IFT88.2	7.87e-14	-8.73992	0.301	0.274	2.36e-10	Basal cells 1	IFT88
PNRC1.2	9.92e-14	-1.30194	0.401	0.46	2.98e-10	Basal cells 1	PNRC1
RUVBL2.2	1.09e-13	-4.74973	0.413	0.358	3.28e-10	Basal cells 1	RUVBL2
AC104031.1.1	1.28e-13	-4.88414	0.263	0.253	3.84e-10	Basal cells 1	AC104031.1
IDS.1	2.07e-13	-7.02149	0.408	0.354	6.21e-10	Basal cells 1	IDS
GRIP2.1	2.38e-13	-2.59707	0.308	0.203	7.13e-10	Basal cells 1	GRIP2
VAMP5.1	2.65e-13	-5.91028	0.313	0.241	7.94e-10	Basal cells 1	VAMP5
SLC47A2.1	2.73e-13	-4.18699	0.275	0.155	8.18e-10	Basal cells 1	SLC47A2
KIF9.2	3.59e-13	-10.1452	0.294	0.255	1.08e-09	Basal cells 1	KIF9
DBP.1	4.06e-13	-1.92623	0.33	0.326	1.22e-09	Basal cells 1	DBP
CYP24A1.1	4.08e-13	2.46632	0.344	0.269	1.22e-09	Basal cells 1	CYP24A1
CDC42EP3.2	4.18e-13	-2.25077	0.442	0.315	1.25e-09	Basal cells 1	CDC42EP3
CDS1.2	4.64e-13	-9.87439	0.225	0.304	1.39e-09	Basal cells 1	CDS1
MEIS2	5.34e-13	-2.74599	0.32	0.303	1.6e-09	Basal cells 1	MEIS2
ZBED5-AS1.1	6.8e-13	-4.42646	0.293	0.306	2.04e-09	Basal cells 1	ZBED5-AS1
CAPN8.2	8.28e-13	-6.18626	0.166	0.275	2.48e-09	Basal cells 1	CAPN8
AC013403.2.2	1.1e-12	-4.62823	0.206	0.26	3.3e-09	Basal cells 1	AC013403.2
NEAT1.1	1.24e-12	-2.54492	0.48	0.436	3.72e-09	Basal cells 1	NEAT1
FKBP11.2	2e-12	-5.88943	0.292	0.344	5.99e-09	Basal cells 1	FKBP11
DEK.2	2e-12	-3.11255	0.348	0.321	6e-09	Basal cells 1	DEK
DMKN.1	2.62e-12	-3.90594	0.401	0.34	7.86e-09	Basal cells 1	DMKN
SSRP1.2	3.1e-12	-2.73311	0.402	0.348	9.3e-09	Basal cells 1	SSRP1
LINC02731	3.73e-12	0.581527	0.203	0.251	1.12e-08	Basal cells 1	LINC02731
TENT5A.2	3.74e-12	0.807909	0.368	0.269	1.12e-08	Basal cells 1	TENT5A
SGK1.2	4.99e-12	3.71314	0.423	0.315	1.5e-08	Basal cells 1	SGK1
AC026202.3.2	6.02e-12	-3.40817	0.233	0.254	1.8e-08	Basal cells 1	AC026202.3
KIAA1324.1	7.08e-12	-3.95395	0.229	0.279	2.12e-08	Basal cells 1	KIAA1324
RND3.2	7.78e-12	0.277247	0.454	0.384	2.33e-08	Basal cells 1	RND3
FOXC1.1	7.98e-12	-0.433738	0.283	0.317	2.39e-08	Basal cells 1	FOXC1
RPS27L.1	9.49e-12	-2.92057	0.451	0.4	2.85e-08	Basal cells 1	RPS27L
MIR99AHG.2	1.56e-11	-1.71575	0.325	0.298	4.67e-08	Basal cells 1	MIR99AHG
CEP83.2	1.59e-11	-6.80232	0.272	0.259	4.76e-08	Basal cells 1	CEP83
IQCK.2	1.62e-11	-6.78848	0.29	0.274	4.87e-08	Basal cells 1	IQCK
DAPK2.1	1.91e-11	-2.40142	0.143	0.25	5.72e-08	Basal cells 1	DAPK2
WDR60.1	2.06e-11	-8.499	0.353	0.296	6.19e-08	Basal cells 1	WDR60
EGR2.2	2.32e-11	-1.25247	0.276	0.312	6.95e-08	Basal cells 1	EGR2
PLA2G4C.1	3.07e-11	-2.54476	0.26	0.207	9.21e-08	Basal cells 1	PLA2G4C
FOLR1.2	3.13e-11	-7.25623	0.133	0.336	9.39e-08	Basal cells 1	FOLR1
CD164.2	3.38e-11	-6.6455	0.311	0.359	1.01e-07	Basal cells 1	CD164
MIS18BP1.2	3.63e-11	-9.08406	0.336	0.33	1.09e-07	Basal cells 1	MIS18BP1
CMYA5.2	3.9e-11	-2.32171	0.329	0.318	1.17e-07	Basal cells 1	CMYA5
SYNE2.2	4.01e-11	-3.29262	0.364	0.4	1.2e-07	Basal cells 1	SYNE2
GPR155.2	4.2e-11	-3.36649	0.447	0.263	1.26e-07	Basal cells 1	GPR155
SLC16A1-AS1.2	4.79e-11	-4.91964	0.357	0.227	1.44e-07	Basal cells 1	SLC16A1-AS1
SLFN5.2	4.92e-11	-2.76921	0.378	0.42	1.47e-07	Basal cells 1	SLFN5
IQCA1.1	6.22e-11	-3.93432	0.313	0.244	1.87e-07	Basal cells 1	IQCA1
PSENEN.2	7.25e-11	-11.6738	0.196	0.257	2.18e-07	Basal cells 1	PSENEN
RFC4.1	7.57e-11	-3.99894	0.257	0.232	2.27e-07	Basal cells 1	RFC4
FDPS.2	1.15e-10	-3.78082	0.36	0.417	3.45e-07	Basal cells 1	FDPS
EZR.1	1.32e-10	-2.93579	0.242	0.315	3.96e-07	Basal cells 1	EZR
CLMN.2	1.41e-10	-8.29112	0.254	0.302	4.22e-07	Basal cells 1	CLMN
AMOTL2.2	1.43e-10	-2.43107	0.287	0.231	4.29e-07	Basal cells 1	AMOTL2
METRN.2	1.94e-10	-7.07375	0.323	0.358	5.81e-07	Basal cells 1	METRN
ATF7IP2.2	3.21e-10	-5.94593	0.252	0.275	9.63e-07	Basal cells 1	ATF7IP2
DDIT3.2	3.54e-10	-3.71464	0.318	0.292	1.06e-06	Basal cells 1	DDIT3
SLBP.2	3.85e-10	-3.04876	0.273	0.328	1.16e-06	Basal cells 1	SLBP
PEG10.2	4.92e-10	-2.16955	0.257	0.279	1.47e-06	Basal cells 1	PEG10
P4HA1.2	6.04e-10	-2.79257	0.446	0.382	1.81e-06	Basal cells 1	P4HA1
LRP1.2	6.9e-10	-1.49903	0.447	0.331	2.07e-06	Basal cells 1	LRP1
SERPINE1.1	7.61e-10	1.86337	0.384	0.184	2.28e-06	Basal cells 1	SERPINE1
CASC9.2	8.28e-10	-4.00821	0.284	0.292	2.48e-06	Basal cells 1	CASC9
CDCA4.1	9.82e-10	-4.19639	0.259	0.229	2.95e-06	Basal cells 1	CDCA4
LINC02057.2	1e-09	1.80597	0.393	0.263	3.01e-06	Basal cells 1	LINC02057
CA9.2	1.02e-09	0.258863	0.36	0.253	3.05e-06	Basal cells 1	CA9
LSM4.2	1.2e-09	-1.67505	0.407	0.357	3.59e-06	Basal cells 1	LSM4
SPATA33.2	1.43e-09	-7.94635	0.218	0.272	4.28e-06	Basal cells 1	SPATA33
MVD.1	1.69e-09	-2.76806	0.357	0.346	5.07e-06	Basal cells 1	MVD
TCOF1.1	2.13e-09	-1.85973	0.303	0.292	6.4e-06	Basal cells 1	TCOF1
IFT74	2.48e-09	-6.94608	0.363	0.322	7.44e-06	Basal cells 1	IFT74
CEP290.2	3.48e-09	-2.80177	0.4	0.354	1.04e-05	Basal cells 1	CEP290
SPTBN1.1	3.54e-09	-7.02435	0.329	0.376	1.06e-05	Basal cells 1	SPTBN1
SAC3D1.2	3.54e-09	-2.66529	0.322	0.264	1.06e-05	Basal cells 1	SAC3D1
GOLGA8A.1	4.07e-09	-4.84312	0.322	0.297	1.22e-05	Basal cells 1	GOLGA8A
DSC2.2	5.11e-09	-0.724672	0.253	0.22	1.53e-05	Basal cells 1	DSC2
TOMM40.2	5.3e-09	-2.76164	0.394	0.321	1.59e-05	Basal cells 1	TOMM40
CLU.2	5.73e-09	-3.13984	0.359	0.335	1.72e-05	Basal cells 1	CLU
MIPOL1.2	5.75e-09	-5.84718	0.341	0.251	1.73e-05	Basal cells 1	MIPOL1
ZNF157	5.99e-09	-2.79276	0.296	0.161	1.8e-05	Basal cells 1	ZNF157
PLCG2.2	7.56e-09	-2.22422	0.463	0.421	2.27e-05	Basal cells 1	PLCG2
FTX.2	8.39e-09	-0.442553	0.45	0.36	2.52e-05	Basal cells 1	FTX
INTU.1	9.16e-09	-7.08404	0.314	0.271	2.75e-05	Basal cells 1	INTU
BCL3.2	1.21e-08	-2.44143	0.34	0.307	3.64e-05	Basal cells 1	BCL3
TIPARP.1	1.24e-08	-1.45014	0.393	0.283	3.71e-05	Basal cells 1	TIPARP
HMGA2	1.4e-08	2.39337	0.354	0.174	4.21e-05	Basal cells 1	HMGA2
MAP9.1	1.56e-08	-8.06651	0.318	0.269	4.68e-05	Basal cells 1	MAP9
HMGB3.2	1.58e-08	-0.253256	0.426	0.388	4.75e-05	Basal cells 1	HMGB3
ANKRD36C.1	2.2e-08	-5.40465	0.287	0.332	6.61e-05	Basal cells 1	ANKRD36C
CRLF1	3e-08	-4.15131	0.252	0.121	9e-05	Basal cells 1	CRLF1
ENDOG.2	4.29e-08	-7.57921	0.279	0.332	0.000128826	Basal cells 1	ENDOG
CYP51A1	4.51e-08	0.40764	0.44	0.39	0.000135347	Basal cells 1	CYP51A1
CU633906.5.1	4.79e-08	-4.51875	0.256	0.226	0.000143695	Basal cells 1	CU633906.5
LINC00662.1	6.12e-08	-0.982339	0.439	0.312	0.000183682	Basal cells 1	LINC00662
ITGA9.2	6.23e-08	-2.96661	0.362	0.218	0.000186985	Basal cells 1	ITGA9
KPNA2.2	6.8e-08	-6.95254	0.249	0.301	0.000204124	Basal cells 1	KPNA2
LINC01889.2	7.1e-08	-11.4715	0.025	0.26	0.000213122	Basal cells 1	LINC01889
RRM1.2	7.11e-08	-5.1538	0.266	0.282	0.000213255	Basal cells 1	RRM1
ITPR1.1	9.08e-08	-1.6256	0.3	0.265	0.000272379	Basal cells 1	ITPR1
GET1.1	1.18e-07	-6.22886	0.253	0.318	0.000354675	Basal cells 1	GET1
SPAG16	1.3e-07	-9.7904	0.248	0.296	0.000391241	Basal cells 1	SPAG16
NIM1K.2	1.33e-07	-3.28393	0.266	0.262	0.000399382	Basal cells 1	NIM1K
ITGA2.2	1.36e-07	-4.89192	0.376	0.42	0.000406968	Basal cells 1	ITGA2
KIF3B.2	1.48e-07	-4.63038	0.359	0.345	0.000444421	Basal cells 1	KIF3B
SCPEP1.2	1.48e-07	-2.63831	0.453	0.402	0.000444777	Basal cells 1	SCPEP1
SPINK5.1	1.66e-07	1.90367	0.363	0.247	0.000499255	Basal cells 1	SPINK5
FXYD6.2	1.89e-07	-1.93378	0.31	0.235	0.00056781	Basal cells 1	FXYD6
DAPL1.2	2.1e-07	-2.34639	0.398	0.344	0.000628912	Basal cells 1	DAPL1
IGF2.2	2.18e-07	-2.78407	0.053	0.319	0.000652891	Basal cells 1	IGF2
GPR75	2.31e-07	-4.68207	0.263	0.201	0.00069337	Basal cells 1	GPR75
IFT46.1	2.38e-07	-4.06258	0.256	0.243	0.000714352	Basal cells 1	IFT46
DNMT1.2	2.45e-07	-3.07253	0.257	0.318	0.00073605	Basal cells 1	DNMT1
FOSB.2	2.81e-07	4.32876	0.399	0.414	0.00084353	Basal cells 1	FOSB
AATBC.2	3.24e-07	-6.65349	0.365	0.287	0.000972428	Basal cells 1	AATBC
MUCL1	3.37e-07	1.21195	0.258	0.177	0.00101114	Basal cells 1	MUCL1
ADRB2.2	4.78e-07	-2.11613	0.307	0.264	0.00143508	Basal cells 1	ADRB2
CNTRL	5.18e-07	-6.91843	0.294	0.267	0.00155331	Basal cells 1	CNTRL
DCTPP1.2	5.25e-07	-1.73594	0.392	0.347	0.00157494	Basal cells 1	DCTPP1
AL121929.2.2	6.54e-07	-1.86511	0.267	0.23	0.00196235	Basal cells 1	AL121929.2
P4HTM.1	6.61e-07	-7.42393	0.243	0.335	0.00198252	Basal cells 1	P4HTM
CRYBG3.2	7.16e-07	-8.16744	0.358	0.381	0.00214858	Basal cells 1	CRYBG3
CCDC34.2	8.06e-07	-4.08505	0.289	0.328	0.00241749	Basal cells 1	CCDC34
IER2.2	8.93e-07	0.65341	0.484	0.448	0.0026785	Basal cells 1	IER2
DSG3	9.25e-07	-3.38772	0.391	0.28	0.00277453	Basal cells 1	DSG3
MSLN.2	9.52e-07	-6.89015	0.084	0.26	0.00285627	Basal cells 1	MSLN
TTBK2	9.63e-07	-3.10639	0.272	0.235	0.00288902	Basal cells 1	TTBK2
SIVA1.2	1.02e-06	-2.55555	0.284	0.347	0.00306796	Basal cells 1	SIVA1
TXNRD1.1	1.11e-06	-5.59672	0.321	0.37	0.00332046	Basal cells 1	TXNRD1
AC087491.1.2	1.63e-06	-1.68963	0.332	0.237	0.00488819	Basal cells 1	AC087491.1
LINC02607.1	1.76e-06	-7.17155	0.044	0.278	0.00528086	Basal cells 1	LINC02607
FN1.1	1.8e-06	-3.51412	0.253	0.21	0.00539103	Basal cells 1	FN1
CYP1B1.2	1.81e-06	-0.763043	0.262	0.254	0.00544295	Basal cells 1	CYP1B1
RABL2B.1	2.03e-06	-7.2412	0.219	0.259	0.00610106	Basal cells 1	RABL2B
CDC42BPA.1	2.03e-06	-1.93588	0.371	0.366	0.00610441	Basal cells 1	CDC42BPA
METTL7A.1	2.06e-06	-5.16574	0.362	0.313	0.00617422	Basal cells 1	METTL7A
PDE4DIP.2	2.21e-06	-6.96345	0.258	0.313	0.00661731	Basal cells 1	PDE4DIP
AK4.2	2.35e-06	-1.28751	0.427	0.303	0.00705388	Basal cells 1	AK4
RB1CC1.2	2.62e-06	-4.36073	0.343	0.389	0.00786295	Basal cells 1	RB1CC1
UBE2S.2	2.82e-06	-7.48633	0.361	0.318	0.00847276	Basal cells 1	UBE2S
LINC00511.2	3.23e-06	-1.38356	0.395	0.369	0.00970357	Basal cells 1	LINC00511
ISG15.2	3.64e-06	-5.9115	0.197	0.298	0.0109127	Basal cells 1	ISG15
SLC2A1.1	4.05e-06	-2.06562	0.376	0.397	0.0121546	Basal cells 1	SLC2A1
PLOD2.1	4.51e-06	-2.99885	0.34	0.325	0.0135267	Basal cells 1	PLOD2
C4orf3.1	4.57e-06	-2.97682	0.384	0.429	0.0137167	Basal cells 1	C4orf3
SELENOP.2	5.41e-06	-2.84983	0.408	0.416	0.0162185	Basal cells 1	SELENOP
MPDZ	5.63e-06	-1.90448	0.26	0.226	0.0168783	Basal cells 1	MPDZ
AC009318.4.1	5.93e-06	-3.78456	0.188	0.271	0.0177886	Basal cells 1	AC009318.4
PIM3.1	6.58e-06	-1.71309	0.367	0.355	0.0197492	Basal cells 1	PIM3
CRELD2.2	7.99e-06	-4.97392	0.426	0.341	0.0239838	Basal cells 1	CRELD2
DYNLL1.2	8.74e-06	-10.3474	0.276	0.278	0.026233	Basal cells 1	DYNLL1
CXCL14.2	9.69e-06	2.98868	0.434	0.338	0.0290647	Basal cells 1	CXCL14
SMC2.2	1.17e-05	-5.15984	0.254	0.249	0.0349957	Basal cells 1	SMC2
UBL3.1	1.23e-05	-4.55755	0.354	0.336	0.0368022	Basal cells 1	UBL3
IL2RG.1	1.24e-05	-2.13422	0.275	0.184	0.0371034	Basal cells 1	IL2RG
TSGA10.2	1.33e-05	-8.79882	0.237	0.302	0.0398832	Basal cells 1	TSGA10
IFT22.2	1.43e-05	-9.26061	0.322	0.263	0.0428259	Basal cells 1	IFT22
SOSTDC1.2	1.44e-05	-6.3592	0.326	0.241	0.0431521	Basal cells 1	SOSTDC1
GABPB1-AS1.2	1.75e-05	-3.0176	0.418	0.363	0.052351	Basal cells 1	GABPB1-AS1
FLNB.2	1.84e-05	-1.9498	0.362	0.383	0.0551794	Basal cells 1	FLNB
RAP2B.1	1.9e-05	-2.98732	0.375	0.346	0.0571454	Basal cells 1	RAP2B
DDX21.2	2.16e-05	3.18157	0.424	0.38	0.0647957	Basal cells 1	DDX21
MSMO1.1	2.38e-05	-2.57347	0.375	0.4	0.0713463	Basal cells 1	MSMO1
AP000919.2.2	2.43e-05	-2.86184	0.265	0.223	0.0728737	Basal cells 1	AP000919.2
NUDC.2	2.56e-05	-8.53143	0.295	0.3	0.0769246	Basal cells 1	NUDC
PSME2.2	2.84e-05	-0.380566	0.423	0.392	0.0850614	Basal cells 1	PSME2
AHSA1.2	3.58e-05	-2.59233	0.391	0.366	0.107522	Basal cells 1	AHSA1
PDK1.1	3.64e-05	-2.35023	0.317	0.314	0.109277	Basal cells 1	PDK1
LPIN2.1	3.66e-05	-1.96141	0.315	0.219	0.109733	Basal cells 1	LPIN2
CYCS.2	3.81e-05	-0.88033	0.434	0.395	0.114346	Basal cells 1	CYCS
BTG2.2	4.14e-05	1.75202	0.4	0.417	0.124341	Basal cells 1	BTG2
CYB5D2.2	4.44e-05	-1.73265	0.38	0.322	0.133281	Basal cells 1	CYB5D2
ZMAT3.2	4.66e-05	-4.57769	0.308	0.326	0.13969	Basal cells 1	ZMAT3
JUN.2	5.32e-05	-1.04167	0.418	0.454	0.159451	Basal cells 1	JUN
AL021707.7.2	5.53e-05	-3.78688	0.193	0.257	0.166032	Basal cells 1	AL021707.7
AK9.1	5.68e-05	-10.5596	0.129	0.251	0.170435	Basal cells 1	AK9
LCA5.2	7.13e-05	-10.6202	0.201	0.255	0.213946	Basal cells 1	LCA5
RHBDL1.1	7.84e-05	-2.7948	0.278	0.218	0.235245	Basal cells 1	RHBDL1
SNRPG.2	7.91e-05	-1.13446	0.408	0.372	0.237365	Basal cells 1	SNRPG
IFT81.2	9.17e-05	-6.74325	0.37	0.294	0.275075	Basal cells 1	IFT81
LPAR3.1	9.72e-05	-2.88178	0.439	0.308	0.291461	Basal cells 1	LPAR3
FRMD3	9.92e-05	-3.63596	0.262	0.186	0.297556	Basal cells 1	FRMD3
SRSF7.2	0.000109779	-0.532691	0.431	0.385	0.329338	Basal cells 1	SRSF7
ODF2L.2	0.000117571	-8.40845	0.302	0.334	0.352714	Basal cells 1	ODF2L
AL353751.1.1	0.000130624	-3.86367	0.288	0.173	0.391872	Basal cells 1	AL353751.1
LINC02076.1	0.000147146	-3.06366	0.265	0.164	0.441438	Basal cells 1	LINC02076
TKT.2	0.000157895	-7.18878	0.366	0.363	0.473686	Basal cells 1	TKT
RCAN3.1	0.000159185	-5.40476	0.318	0.327	0.477555	Basal cells 1	RCAN3
CREBRF.2	0.000184974	-1.32535	0.335	0.305	0.554921	Basal cells 1	CREBRF
GCNA.2	0.000203826	-5.48216	0.289	0.233	0.611479	Basal cells 1	GCNA
C2CD6.1	0.000207823	-2.86176	0.258	0.198	0.623468	Basal cells 1	C2CD6
VCAN.1	0.000223675	-2.01326	0.265	0.22	0.671025	Basal cells 1	VCAN
CYB5A.2	0.000236231	-3.7491	0.436	0.42	0.708692	Basal cells 1	CYB5A
POLR2I.1	0.000274355	-5.50214	0.366	0.357	0.823065	Basal cells 1	POLR2I
UPK3BL1.2	0.000277735	-3.30401	0.334	0.32	0.833206	Basal cells 1	UPK3BL1
LINC01564.1	0.000278406	-2.9856	0.258	0.215	0.835218	Basal cells 1	LINC01564
PER3.2	0.000300019	0.331853	0.412	0.302	0.900056	Basal cells 1	PER3
WNT6.1	0.000300725	-2.44932	0.254	0.155	0.902176	Basal cells 1	WNT6
MYCBP.1	0.0003428	-5.50952	0.32	0.351	1	Basal cells 1	MYCBP
SEMA4B.2	0.000357773	0.254419	0.442	0.379	1	Basal cells 1	SEMA4B
LXN.1	0.000359753	-6.65628	0.267	0.332	1	Basal cells 1	LXN
IK	0.000361416	-9.13729	0.313	0.302	1	Basal cells 1	IK
GRAMD2B.2	0.000465324	-5.07392	0.358	0.364	1	Basal cells 1	GRAMD2B
MAFB.2	0.000491673	2.52795	0.439	0.372	1	Basal cells 1	MAFB
MTHFD1.2	0.000545617	-1.48234	0.334	0.302	1	Basal cells 1	MTHFD1
VMP1.2	0.000551613	-2.87676	0.421	0.447	1	Basal cells 1	VMP1
RANBP1.2	0.000630623	-2.86038	0.338	0.319	1	Basal cells 1	RANBP1
FASN.1	0.000678682	-1.17516	0.37	0.39	1	Basal cells 1	FASN
C3orf49.2	0.000691975	-2.72375	0.259	0.25	1	Basal cells 1	C3orf49
AC005014.2.2	0.000764309	-3.23771	0.23	0.253	1	Basal cells 1	AC005014.2
GGCT.2	0.00102337	-1.76243	0.403	0.376	1	Basal cells 1	GGCT
CACYBP.2	0.00115952	-1.90445	0.384	0.363	1	Basal cells 1	CACYBP
BPIFB4.2	0.00118448	-2.509	0.337	0.238	1	Basal cells 1	BPIFB4
FBXO32.1	0.00121121	-0.882946	0.343	0.314	1	Basal cells 1	FBXO32
ZKSCAN1.2	0.00130319	-5.73204	0.355	0.4	1	Basal cells 1	ZKSCAN1
KANSL1L.2	0.00154779	-3.49961	0.32	0.234	1	Basal cells 1	KANSL1L
BTG3.1	0.0016163	-3.21972	0.324	0.351	1	Basal cells 1	BTG3
ARL4D.2	0.00175186	-1.97694	0.42	0.389	1	Basal cells 1	ARL4D
RIF1.2	0.00176827	-2.91142	0.371	0.338	1	Basal cells 1	RIF1
KIAA1841.1	0.00190864	-8.42355	0.132	0.26	1	Basal cells 1	KIAA1841
AL359220.1.1	0.00202964	-2.7157	0.288	0.231	1	Basal cells 1	AL359220.1
MRPS31	0.00211934	-3.99745	0.397	0.374	1	Basal cells 1	MRPS31
LCMT1-AS1.2	0.00212606	-3.70502	0.199	0.27	1	Basal cells 1	LCMT1-AS1
AQP5.2	0.00219844	-0.559471	0.411	0.396	1	Basal cells 1	AQP5
SIX3.1	0.00226355	-11.8815	0.267	0.272	1	Basal cells 1	SIX3
ELOVL6.2	0.00236351	-1.60939	0.371	0.249	1	Basal cells 1	ELOVL6
HIPK1.2	0.00239129	-7.80977	0.26	0.337	1	Basal cells 1	HIPK1
AF165147.1.1	0.00246338	0.964222	0.315	0.18	1	Basal cells 1	AF165147.1
NETO2	0.00249605	-3.02967	0.285	0.181	1	Basal cells 1	NETO2
PERP.2	0.00270218	-0.655903	0.469	0.473	1	Basal cells 1	PERP
GPX2.1	0.0028893	-4.92983	0.351	0.374	1	Basal cells 1	GPX2
KIF20B.1	0.00290743	-4.4238	0.273	0.221	1	Basal cells 1	KIF20B
CITED2.1	0.00305678	-2.54236	0.362	0.367	1	Basal cells 1	CITED2
LIME1.2	0.00306198	-1.83684	0.438	0.305	1	Basal cells 1	LIME1
RBM43.1	0.00348126	-3.33738	0.258	0.261	1	Basal cells 1	RBM43
ATP13A5.1	0.00362476	-4.74203	0.17	0.257	1	Basal cells 1	ATP13A5
KPNB1.2	0.00388751	-1.4353	0.374	0.351	1	Basal cells 1	KPNB1
NOL3.2	0.00432013	-3.07897	0.369	0.333	1	Basal cells 1	NOL3
GCLC.1	0.00433074	-4.76193	0.344	0.3	1	Basal cells 1	GCLC
BSCL2.2	0.00446253	-7.3419	0.379	0.349	1	Basal cells 1	BSCL2
DEC1.2	0.00447954	-2.73414	0.358	0.244	1	Basal cells 1	2021-12-01
TP53BP1.1	0.00496289	-4.38753	0.408	0.336	1	Basal cells 1	TP53BP1
EXPH5.1	0.00595235	-3.00508	0.381	0.348	1	Basal cells 1	EXPH5
CERNA2.1	0.00601857	-2.13506	0.386	0.354	1	Basal cells 1	CERNA2
DNAJB9.2	0.00665553	-5.04805	0.207	0.27	1	Basal cells 1	DNAJB9
RPL39L.2	0.0069671	-2.81214	0.292	0.276	1	Basal cells 1	RPL39L
CENPS.2	0.00731023	-2.32703	0.269	0.287	1	Basal cells 1	CENPS
AVIL.1	0.00736031	-6.64629	0.28	0.219	1	Basal cells 1	AVIL
FOS.2	0.0075015	1.25563	0.477	0.454	1	Basal cells 1	FOS
GOLGA7B.1	0.00778636	-3.28424	0.283	0.201	1	Basal cells 1	GOLGA7B
CEBPB	0.00831308	-3.05135	0.409	0.391	1	Basal cells 1	CEBPB
DLG2.2	0.00852718	-5.56617	0.323	0.255	1	Basal cells 1	DLG2
FOSL2.2	0.00879603	-3.69317	0.364	0.37	1	Basal cells 1	FOSL2
TKT.7	0	8.40433	0.964	0.337	0	Basal cells 1	TKT
TNS1.7	0	7.1705	0.929	0.295	0	Basal cells 1	TNS1
BNIP3.7	0	7.11875	0.927	0.339	0	Basal cells 1	BNIP3
FBXO32.6	0	6.99192	0.98	0.288	0	Basal cells 1	FBXO32
ZNF395.7	0	6.97812	0.913	0.302	0	Basal cells 1	ZNF395
EDN2.6	0	6.49127	0.885	0.264	0	Basal cells 1	EDN2
NDRG1.7	0	6.44251	0.982	0.355	0	Basal cells 1	NDRG1
FTL.6	0	6.42229	0.978	0.316	0	Basal cells 1	FTL
GPX2.6	0	6.19051	0.931	0.346	0	Basal cells 1	GPX2
CA9.7	0	6.12854	0.908	0.241	0	Basal cells 1	CA9
GCLC.6	0	5.76851	0.884	0.281	0	Basal cells 1	GCLC
SLC2A1.6	0	5.67613	0.954	0.369	0	Basal cells 1	SLC2A1
GAPDH.6	0	5.35914	0.993	0.42	0	Basal cells 1	GAPDH
IGFBP2.6	0	5.3308	0.945	0.361	0	Basal cells 1	IGFBP2
MKNK2.7	0	5.14665	0.933	0.368	0	Basal cells 1	MKNK2
ETS2.5	0	4.77456	0.944	0.37	0	Basal cells 1	ETS2
FLNB.7	0	4.33748	0.934	0.355	0	Basal cells 1	FLNB
MIR205HG.6	0	4.28389	0.952	0.432	0	Basal cells 1	MIR205HG
PGK1.6	0	4.2668	0.939	0.376	0	Basal cells 1	PGK1
KRT15.6	0	3.69444	0.965	0.37	0	Basal cells 1	KRT15
IGFBP3.6	0	2.92959	0.972	0.363	0	Basal cells 1	IGFBP3
RPLP1.6	0	2.63919	0.959	0.481	0	Basal cells 1	RPLP1
RPS27.6	0	2.28418	0.964	0.472	0	Basal cells 1	RPS27
ALDH3A1.7	0	2.21651	0.936	0.248	0	Basal cells 1	ALDH3A1
IGFBP5.7	0	1.94904	0.941	0.392	0	Basal cells 1	IGFBP5
HNRNPAB.5	0	-8.0705	0.008	0.335	0	Basal cells 1	HNRNPAB
CCND1.7	0	-10.4066	0.004	0.456	0	Basal cells 1	CCND1
WASF2.6	1.55e-305	3.87397	0.94	0.393	4.65e-302	Basal cells 1	WASF2
POLR1D.6	2.2e-301	3.05053	0.927	0.403	6.61e-298	Basal cells 1	POLR1D
SNHG29.5	4.15e-295	2.59042	0.944	0.445	1.25e-291	Basal cells 1	SNHG29
MIR210HG.7	3.76e-293	4.81182	0.901	0.331	1.13e-289	Basal cells 1	MIR210HG
DDIT4.6	7.02e-292	5.26819	0.9	0.402	2.11e-288	Basal cells 1	DDIT4
PAMR1	1.01e-290	-3.87957	0.54	0.127	3.03e-287	Basal cells 1	PAMR1
PDLIM1.6	8.7e-289	2.93113	0.919	0.399	2.61e-285	Basal cells 1	PDLIM1
FTH1.7	1.03e-280	4.97841	0.871	0.359	3.09e-277	Basal cells 1	FTH1
RPL10.6	5.1e-279	2.33666	0.953	0.505	1.53e-275	Basal cells 1	RPL10
HILPDA.6	1.26e-278	2.49283	0.875	0.306	3.79e-275	Basal cells 1	HILPDA
PNRC1.7	2.21e-278	4.3324	0.926	0.43	6.64e-275	Basal cells 1	PNRC1
CD4	9.78e-278	-6.43865	0.282	0.054	2.93e-274	Basal cells 1	CD4
P4HA1.7	2.58e-274	4.30297	0.871	0.37	7.75e-271	Basal cells 1	P4HA1
AKR1C1.7	2.15e-272	8.37675	0.865	0.351	6.44e-269	Basal cells 1	AKR1C1
AF064858.1.1	4.05e-272	5.08636	0.781	0.189	1.21e-268	Basal cells 1	AF064858.1
GAS5.7	4.28e-272	3.19615	0.936	0.424	1.28e-268	Basal cells 1	GAS5
PGF.7	4.56e-271	3.81605	0.884	0.305	1.37e-267	Basal cells 1	PGF
DLL1.7	2.33e-270	1.99402	0.816	0.235	6.99e-267	Basal cells 1	DLL1
SLC5A3.6	6.41e-270	4.57895	0.882	0.315	1.92e-266	Basal cells 1	SLC5A3
TXN.5	1.27e-266	-6.70065	0.052	0.463	3.82e-263	Basal cells 1	TXN
EGLN3.6	4.86e-266	4.28675	0.879	0.357	1.46e-262	Basal cells 1	EGLN3
ANGPTL4.6	2.32e-260	5.68735	0.808	0.26	6.97e-257	Basal cells 1	ANGPTL4
RPL13.4	1.15e-259	1.90585	0.928	0.487	3.46e-256	Basal cells 1	RPL13
AQP5.7	7.59e-257	-12.8595	0.004	0.416	2.28e-253	Basal cells 1	AQP5
SLC6A6.6	1.14e-256	5.21205	0.867	0.354	3.43e-253	Basal cells 1	SLC6A6
AKAP12.4	2.17e-255	3.67377	0.814	0.226	6.52e-252	Basal cells 1	AKAP12
S100A9.7	1.14e-254	-4.7304	0.056	0.508	3.41e-251	Basal cells 1	S100A9
BNIP3L.7	4.99e-251	2.61607	0.887	0.393	1.5e-247	Basal cells 1	BNIP3L
LCN2.7	7.62e-247	-8.25028	0.035	0.396	2.29e-243	Basal cells 1	LCN2
ALDOC.6	1.51e-246	5.58861	0.846	0.315	4.52e-243	Basal cells 1	ALDOC
ALDH3A2.6	3.47e-246	3.34045	0.855	0.356	1.04e-242	Basal cells 1	ALDH3A2
FOSL2.7	1.7e-245	5.13065	0.873	0.347	5.09e-242	Basal cells 1	FOSL2
SERPINB3.7	5.38e-241	-10.9199	0.032	0.532	1.61e-237	Basal cells 1	SERPINB3
HSPA8.5	5.44e-240	-6.66322	0.007	0.357	1.63e-236	Basal cells 1	HSPA8
ZNF292.5	8.96e-240	3.23126	0.872	0.372	2.69e-236	Basal cells 1	ZNF292
CCDC184	3.75e-239	0.668159	0.282	0.062	1.12e-235	Basal cells 1	CCDC184
HMGB1.6	4.9e-238	-5.01904	0.039	0.37	1.47e-234	Basal cells 1	HMGB1
HMOX1.2	4.79e-236	6.81206	0.659	0.167	1.44e-232	Basal cells 1	HMOX1
RPS18.5	5.69e-235	1.77437	0.921	0.512	1.71e-231	Basal cells 1	RPS18
CYCS.6	2.82e-234	-4.06571	0.024	0.418	8.46e-231	Basal cells 1	CYCS
S100A11.5	6.16e-232	-3.12415	0.033	0.486	1.85e-228	Basal cells 1	S100A11
LDHA.7	1.3e-229	1.79725	0.895	0.431	3.91e-226	Basal cells 1	LDHA
MT-ND3.6	1.93e-229	-4.61259	0.054	0.435	5.79e-226	Basal cells 1	MT-ND3
GCLM.6	1.44e-222	5.90391	0.826	0.347	4.33e-219	Basal cells 1	GCLM
CKB.6	2.49e-219	3.7102	0.807	0.309	7.48e-216	Basal cells 1	CKB
RASSF6.6	5.82e-216	2.77947	0.841	0.349	1.75e-212	Basal cells 1	RASSF6
HSP90AA1.7	2.37e-214	-12.9124	0.007	0.289	7.1e-211	Basal cells 1	HSP90AA1
LGALS1.7	7.29e-214	3.60549	0.795	0.308	2.19e-210	Basal cells 1	LGALS1
ATP10B.7	1.3e-213	-0.342663	0.84	0.313	3.91e-210	Basal cells 1	ATP10B
GSTP1.6	2.9e-211	-2.04179	0.074	0.475	8.7e-208	Basal cells 1	GSTP1
SNHG7.6	4.32e-211	3.67952	0.851	0.387	1.3e-207	Basal cells 1	SNHG7
RPS8.5	1.88e-207	1.59758	0.889	0.475	5.63e-204	Basal cells 1	RPS8
DAPK2.4	6.22e-206	1.57869	0.693	0.213	1.87e-202	Basal cells 1	DAPK2
PRUNE2	7.2e-206	-4.71122	0.3	0.066	2.16e-202	Basal cells 1	PRUNE2
PHLDA2.6	1.15e-205	-9.20654	0.024	0.399	3.46e-202	Basal cells 1	PHLDA2
SCGB1A1.7	3.26e-205	-9.17556	0.005	0.392	9.77e-202	Basal cells 1	SCGB1A1
TUBA1B.5	8.71e-205	-8.27586	0.029	0.346	2.61e-201	Basal cells 1	TUBA1B
LRP1.7	2.98e-203	3.62606	0.808	0.328	8.93e-200	Basal cells 1	LRP1
EHF.6	1.62e-202	1.6209	0.835	0.41	4.85e-199	Basal cells 1	EHF
KRT18.5	2.1e-202	-3.84961	0.078	0.471	6.29e-199	Basal cells 1	KRT18
KISS1R.3	1.7e-201	3.46439	0.718	0.207	5.1e-198	Basal cells 1	KISS1R
DDX21.6	2.22e-201	-5.46246	0.035	0.402	6.67e-198	Basal cells 1	DDX21
ACKR3.6	1e-197	3.00981	0.818	0.342	3.01e-194	Basal cells 1	ACKR3
FAM13A.6	1.56e-197	2.71736	0.825	0.333	4.68e-194	Basal cells 1	FAM13A
FAM153CP.6	2.72e-197	5.46295	0.764	0.288	8.17e-194	Basal cells 1	FAM153CP
SNRPG.7	8.35e-197	-3.28552	0.029	0.393	2.5e-193	Basal cells 1	SNRPG
ADM.5	1.04e-196	3.82354	0.8	0.31	3.12e-193	Basal cells 1	ADM
ATP5MC1.7	1.89e-196	-3.34319	0.026	0.407	5.67e-193	Basal cells 1	ATP5MC1
PSME2.6	1.1e-192	-2.53731	0.053	0.412	3.3e-189	Basal cells 1	PSME2
CEL.6	1.02e-191	1.20914	0.726	0.243	3.06e-188	Basal cells 1	CEL
HIF1A-AS3.6	2.2e-189	3.64833	0.793	0.338	6.61e-186	Basal cells 1	HIF1A-AS3
NDUFAF8.7	2.69e-187	-3.18474	0.035	0.385	8.08e-184	Basal cells 1	NDUFAF8
ENO2	6.18e-186	3.17699	0.626	0.168	1.85e-182	Basal cells 1	ENO2
CYGB	6.5e-186	0.501481	0.492	0.092	1.95e-182	Basal cells 1	CYGB
CTSC.5	6.33e-184	-4.78853	0.071	0.463	1.9e-180	Basal cells 1	CTSC
KPNA7	1.02e-181	-3.59883	0.26	0.071	3.07e-178	Basal cells 1	KPNA7
NOL3.7	1.19e-181	2.86432	0.765	0.319	3.56e-178	Basal cells 1	NOL3
PTGR1.4	2e-181	5.73503	0.775	0.364	6.01e-178	Basal cells 1	PTGR1
RAN.5	1.01e-180	-2.9332	0.038	0.398	3.03e-177	Basal cells 1	RAN
MIS18A-AS1.2	2.41e-180	-0.254629	0.587	0.178	7.23e-177	Basal cells 1	MIS18A-AS1
C1QBP.6	1.54e-179	-2.53304	0.055	0.411	4.61e-176	Basal cells 1	C1QBP
PFDN2.7	1.59e-178	-4.22692	0.059	0.401	4.76e-175	Basal cells 1	PFDN2
AL360268.1	2.8e-178	-3.39053	0.376	0.091	8.4e-175	Basal cells 1	AL360268.1
PCP4L1.7	5.69e-178	3.94403	0.78	0.377	1.71e-174	Basal cells 1	PCP4L1
GADD45G.6	1.84e-176	4.20401	0.731	0.232	5.51e-173	Basal cells 1	GADD45G
KRT7.7	2.42e-176	-11.0254	0.035	0.4	7.26e-173	Basal cells 1	KRT7
HSPE1.7	1.47e-175	-4.06531	0.035	0.381	4.41e-172	Basal cells 1	HSPE1
DIRC3.2	2.33e-175	0.582955	0.56	0.198	7e-172	Basal cells 1	DIRC3
ADH1C.5	2.93e-172	3.92651	0.812	0.345	8.78e-169	Basal cells 1	ADH1C
MT1E.6	1.9e-171	3.0435	0.755	0.342	5.71e-168	Basal cells 1	MT1E
ZMYND8.7	4.5e-169	3.16917	0.812	0.399	1.35e-165	Basal cells 1	ZMYND8
PRKDC.7	7.64e-168	-3.38479	0.032	0.361	2.29e-164	Basal cells 1	PRKDC
CD200R1L-AS1.1	9.78e-168	0.821395	0.311	0.095	2.93e-164	Basal cells 1	CD200R1L-AS1
NQO1.4	1.32e-166	3.43928	0.724	0.297	3.95e-163	Basal cells 1	NQO1
FAM3D.6	3.88e-166	-7.23094	0.061	0.435	1.17e-162	Basal cells 1	FAM3D
TUBB4B.7	4.68e-166	-15.8711	0.032	0.309	1.4e-162	Basal cells 1	TUBB4B
JUNB.7	7.55e-166	3.08735	0.812	0.435	2.27e-162	Basal cells 1	JUNB
FASN.5	1.19e-165	-3.82867	0.055	0.402	3.57e-162	Basal cells 1	FASN
SLC9A4	1.86e-165	-3.95262	0.358	0.123	5.59e-162	Basal cells 1	SLC9A4
TXNIP.6	4.12e-163	0.415645	0.832	0.418	1.24e-159	Basal cells 1	TXNIP
AQP3.7	4.99e-163	-7.38214	0.058	0.454	1.5e-159	Basal cells 1	AQP3
DST.7	1.34e-162	2.15544	0.762	0.348	4.03e-159	Basal cells 1	DST
SERPINF1.6	2.62e-162	3.80056	0.791	0.382	7.87e-159	Basal cells 1	SERPINF1
MXI1.6	9.63e-162	3.90279	0.778	0.338	2.89e-158	Basal cells 1	MXI1
SULT1C4.1	1.68e-161	-1.71127	0.502	0.197	5.04e-158	Basal cells 1	SULT1C4
SQLE.4	4e-161	-3.59896	0.089	0.415	1.2e-157	Basal cells 1	SQLE
PLOD2.6	2.39e-160	1.52614	0.767	0.307	7.16e-157	Basal cells 1	PLOD2
SLC6A8.7	2.41e-159	-3.11179	0.838	0.394	7.24e-156	Basal cells 1	SLC6A8
RANBP1.7	7.46e-159	-5.66488	0.024	0.335	2.24e-155	Basal cells 1	RANBP1
MT2A.6	9.35e-158	2.82672	0.709	0.323	2.81e-154	Basal cells 1	MT2A
LAMB3.7	9.93e-158	-1.25126	0.758	0.352	2.98e-154	Basal cells 1	LAMB3
CAVIN2.7	2.53e-157	4.23339	0.741	0.272	7.59e-154	Basal cells 1	CAVIN2
SLIRP.7	4.24e-157	-2.2083	0.059	0.41	1.27e-153	Basal cells 1	SLIRP
AHNAK2.6	4.41e-157	2.87561	0.786	0.375	1.32e-153	Basal cells 1	AHNAK2
FGFBP1.4	4.93e-157	-5.65832	0.061	0.39	1.48e-153	Basal cells 1	FGFBP1
TPT1.4	1.22e-156	1.40682	0.866	0.514	3.66e-153	Basal cells 1	TPT1
MT-ATP6.7	2.08e-156	-2.84486	0.096	0.449	6.23e-153	Basal cells 1	MT-ATP6
FDPS.6	2.89e-156	-5.64242	0.078	0.423	8.66e-153	Basal cells 1	FDPS
RPS12.4	3.66e-156	1.05256	0.874	0.535	1.1e-152	Basal cells 1	RPS12
CITED2.6	1.25e-155	3.93017	0.779	0.348	3.74e-152	Basal cells 1	CITED2
AL158063.1.1	6.26e-154	-2.01828	0.314	0.165	1.88e-150	Basal cells 1	AL158063.1
CSTB.6	3.59e-153	-6.91225	0.107	0.465	1.08e-149	Basal cells 1	CSTB
ZFHX2	7.66e-151	-4.82139	0.333	0.1	2.3e-147	Basal cells 1	ZFHX2
AKR1C2.6	1.07e-150	4.33892	0.782	0.367	3.21e-147	Basal cells 1	AKR1C2
CLGN	3.37e-150	-0.75692	0.281	0.083	1.01e-146	Basal cells 1	CLGN
PFKP.7	6.16e-150	1.37126	0.755	0.374	1.85e-146	Basal cells 1	PFKP
AC005906.2.1	5.92e-148	0.670218	0.565	0.19	1.77e-144	Basal cells 1	AC005906.2
GMNC.7	2.32e-147	-1.05537	0.671	0.244	6.95e-144	Basal cells 1	GMNC
PA2G4.7	3.27e-147	-3.51999	0.048	0.376	9.82e-144	Basal cells 1	PA2G4
PGP.6	4.52e-147	-3.96454	0.044	0.363	1.36e-143	Basal cells 1	PGP
ADH7.6	1.05e-146	0.99894	0.776	0.343	3.15e-143	Basal cells 1	ADH7
LSM4.7	1.64e-146	-3.55027	0.044	0.379	4.93e-143	Basal cells 1	LSM4
NME1.7	7.44e-146	-2.74734	0.048	0.393	2.23e-142	Basal cells 1	NME1
ENO1.7	1.71e-145	1.76636	0.775	0.405	5.14e-142	Basal cells 1	ENO1
RPS19.6	5.29e-145	1.69989	0.807	0.461	1.59e-141	Basal cells 1	RPS19
SLC7A11.2	2.29e-144	4.96281	0.556	0.198	6.87e-141	Basal cells 1	SLC7A11
FMO2.7	1.2e-143	4.05203	0.766	0.365	3.6e-140	Basal cells 1	FMO2
CLDN7.7	7.35e-143	-4.77427	0.099	0.449	2.2e-139	Basal cells 1	CLDN7
RPL22L1.7	3.3e-142	-6.56476	0.021	0.353	9.9e-139	Basal cells 1	RPL22L1
PSMA7.6	2.63e-141	-2.36832	0.086	0.415	7.88e-138	Basal cells 1	PSMA7
IDI1.2	2.26e-140	-4.74064	0.102	0.413	6.77e-137	Basal cells 1	IDI1
NUPR1.6	4.15e-140	2.47086	0.734	0.373	1.25e-136	Basal cells 1	NUPR1
SERPINB1.5	2.08e-139	-10.1454	0.045	0.444	6.24e-136	Basal cells 1	SERPINB1
HES4.6	1.85e-138	-6.88239	0.044	0.417	5.55e-135	Basal cells 1	HES4
FGF11.6	3.5e-137	0.900155	0.665	0.269	1.05e-133	Basal cells 1	FGF11
S100A2.7	8.79e-137	-8.0525	0.058	0.44	2.64e-133	Basal cells 1	S100A2
BCAM.7	1.17e-136	2.20976	0.711	0.32	3.5e-133	Basal cells 1	BCAM
MT1G.3	1.4e-136	3.66053	0.572	0.228	4.21e-133	Basal cells 1	MT1G
AC131953.2	1.86e-136	-3.03346	0.462	0.14	5.59e-133	Basal cells 1	AC131953.2
PFN1.6	2.27e-135	-3.6287	0.072	0.42	6.82e-132	Basal cells 1	PFN1
FBXO15	5.84e-135	-3.71839	0.276	0.11	1.75e-131	Basal cells 1	FBXO15
WFDC3	9.15e-135	2.04992	0.52	0.186	2.75e-131	Basal cells 1	WFDC3
AP001994.3.7	1.74e-134	-2.91968	0.731	0.379	5.21e-131	Basal cells 1	AP001994.3
DUOX2	3.27e-134	-3.20277	0.285	0.107	9.82e-131	Basal cells 1	DUOX2
AL391832.3.4	1.33e-133	-2.1917	0.345	0.204	3.99e-130	Basal cells 1	AL391832.3
COL17A1.6	2.25e-132	1.32637	0.698	0.292	6.76e-129	Basal cells 1	COL17A1
ATP5MC3.7	4.01e-131	-1.88634	0.08	0.446	1.2e-127	Basal cells 1	ATP5MC3
WNT4.6	1.75e-130	5.39164	0.718	0.317	5.24e-127	Basal cells 1	WNT4
ARRDC3.7	5.53e-130	6.66356	0.745	0.347	1.66e-126	Basal cells 1	ARRDC3
SRM.7	1.11e-128	-5.06518	0.025	0.353	3.32e-125	Basal cells 1	SRM
FOS.7	3.58e-128	2.99287	0.785	0.443	1.07e-124	Basal cells 1	FOS
AC007563.2.4	2.34e-127	-0.492553	0.673	0.283	7.02e-124	Basal cells 1	AC007563.2
KRT6A.4	1.36e-126	-10.0116	0.067	0.399	4.08e-123	Basal cells 1	KRT6A
NRARP.5	1.92e-126	-7.6678	0.034	0.382	5.75e-123	Basal cells 1	NRARP
CYP2C8.1	2.82e-126	-1.47656	0.322	0.14	8.45e-123	Basal cells 1	CYP2C8
MAST1.2	4.82e-126	-1.4215	0.54	0.208	1.44e-122	Basal cells 1	MAST1
RPS2.4	5.16e-126	1.17234	0.829	0.496	1.55e-122	Basal cells 1	RPS2
MMP13.7	6.54e-125	1.8893	0.585	0.232	1.96e-121	Basal cells 1	MMP13
BHLHE41.7	2.21e-124	2.20337	0.622	0.253	6.63e-121	Basal cells 1	BHLHE41
PPM1G.6	2.55e-124	-2.81584	0.072	0.374	7.64e-121	Basal cells 1	PPM1G
TOMM5.7	4.49e-124	-3.1896	0.049	0.365	1.35e-120	Basal cells 1	TOMM5
TMSB10.7	8.2e-124	-2.51554	0.151	0.471	2.46e-120	Basal cells 1	TMSB10
SLC6A14.6	1.36e-123	-9.6945	0.029	0.333	4.09e-120	Basal cells 1	SLC6A14
BLVRB.7	1.8e-122	1.29538	0.749	0.382	5.41e-119	Basal cells 1	BLVRB
RNASE4.1	3.42e-122	2.92382	0.519	0.168	1.03e-118	Basal cells 1	RNASE4
LINC00511.7	4.01e-122	1.36924	0.751	0.356	1.2e-118	Basal cells 1	LINC00511
CLTB.5	5.45e-121	-3.58614	0.093	0.398	1.63e-117	Basal cells 1	CLTB
COL7A1.5	8.91e-121	1.72622	0.673	0.284	2.67e-117	Basal cells 1	COL7A1
EZR.4	1.2e-120	-10.848	0.061	0.315	3.59e-117	Basal cells 1	EZR
BPIFB1.7	1.88e-119	-10.0698	0.056	0.358	5.65e-116	Basal cells 1	BPIFB1
LINC01970.1	2.99e-119	-0.441193	0.385	0.158	8.96e-116	Basal cells 1	LINC01970
CCNG2.7	7.59e-119	2.52511	0.701	0.364	2.28e-115	Basal cells 1	CCNG2
MT-ND1.6	1.99e-118	-5.12179	0.124	0.429	5.98e-115	Basal cells 1	MT-ND1
CH25H.5	2.25e-118	4.39318	0.676	0.265	6.76e-115	Basal cells 1	CH25H
BPIFA2.6	3.07e-118	2.22081	0.798	0.369	9.2e-115	Basal cells 1	BPIFA2
DCTPP1.7	4.89e-118	-4.0032	0.095	0.365	1.47e-114	Basal cells 1	DCTPP1
ODC1.7	3.77e-117	-9.51372	0.058	0.324	1.13e-113	Basal cells 1	ODC1
AC025154.2.6	2.53e-116	-5.82201	0.027	0.297	7.6e-113	Basal cells 1	AC025154.2
LUCAT1	1.56e-115	0.762482	0.355	0.122	4.69e-112	Basal cells 1	LUCAT1
FTX.6	1.52e-114	1.08691	0.725	0.358	4.55e-111	Basal cells 1	FTX
HMGCS1.6	3.77e-114	-6.58082	0.067	0.363	1.13e-110	Basal cells 1	HMGCS1
CNN3.5	1.34e-113	0.513066	0.756	0.404	4.02e-110	Basal cells 1	CNN3
SET.4	2.65e-112	-1.94127	0.106	0.415	7.94e-109	Basal cells 1	SET
ZFP36.5	1.19e-110	4.14107	0.742	0.39	3.58e-107	Basal cells 1	ZFP36
NUDT8.5	1.51e-110	-2.57308	0.109	0.353	4.52e-107	Basal cells 1	NUDT8
AC037198.1.2	2.32e-110	0.615914	0.455	0.161	6.95e-107	Basal cells 1	AC037198.1
AC006994.2	5.32e-109	-4.08581	0.38	0.098	1.6e-105	Basal cells 1	AC006994.2
ZSCAN31.4	2.44e-108	5.09413	0.628	0.262	7.32e-105	Basal cells 1	ZSCAN31
NOP56.7	8.76e-108	-4.09231	0.042	0.343	2.63e-104	Basal cells 1	NOP56
NCL.6	2.22e-107	-6.22448	0.048	0.364	6.67e-104	Basal cells 1	NCL
LY6D.6	5.15e-107	-6.50247	0.082	0.383	1.55e-103	Basal cells 1	LY6D
PPP1R14B.5	5.48e-106	-1.31535	0.124	0.438	1.64e-102	Basal cells 1	PPP1R14B
UCHL1	1.06e-105	-0.978117	0.416	0.153	3.17e-102	Basal cells 1	UCHL1
RHOV.7	1.08e-105	-6.46614	0.061	0.458	3.23e-102	Basal cells 1	RHOV
SH3BGRL3.6	1.18e-105	-6.06705	0.114	0.404	3.54e-102	Basal cells 1	SH3BGRL3
LDLR.6	1.5e-105	-3.12396	0.16	0.44	4.49e-102	Basal cells 1	LDLR
B4GALT5.5	1.65e-105	-4.78576	0.119	0.396	4.96e-102	Basal cells 1	B4GALT5
TXNRD1.5	1.73e-105	2.71149	0.678	0.349	5.19e-102	Basal cells 1	TXNRD1
VMP1.6	2.35e-105	-0.647877	0.754	0.429	7.06e-102	Basal cells 1	VMP1
DNMT1.7	2.76e-105	-5.56098	0.031	0.321	8.29e-102	Basal cells 1	DNMT1
ADSSL1.1	2.77e-104	1.93541	0.596	0.214	8.3e-101	Basal cells 1	ADSSL1
PTMA.7	3.47e-104	-4.70546	0.053	0.347	1.04e-100	Basal cells 1	PTMA
CLU.7	1.09e-103	-0.976558	0.664	0.324	3.27e-100	Basal cells 1	CLU
OLMALINC.5	2.44e-103	3.14495	0.658	0.299	7.31e-100	Basal cells 1	OLMALINC
SH3PXD2A.6	2.88e-102	3.32383	0.712	0.371	8.63e-99	Basal cells 1	SH3PXD2A
DHRS9.7	3.15e-102	-9.35666	0.1	0.372	9.45e-99	Basal cells 1	DHRS9
HMGB3.6	7.33e-102	3.44719	0.755	0.378	2.2e-98	Basal cells 1	HMGB3
MT-ND2.7	1.75e-101	-4.88645	0.115	0.382	5.25e-98	Basal cells 1	MT-ND2
TOMM40.6	1.28e-100	-4.8001	0.107	0.342	3.85e-97	Basal cells 1	TOMM40
AC078883.1.2	4.41e-100	-0.990552	0.522	0.209	1.32e-96	Basal cells 1	AC078883.1
TMSB4X.7	5.57e-100	-4.6155	0.169	0.436	1.67e-96	Basal cells 1	TMSB4X
DLK2.6	1.91e-99	2.65921	0.579	0.234	5.72e-96	Basal cells 1	DLK2
CACNB4.7	2.1e-99	1.36807	0.646	0.312	6.29e-96	Basal cells 1	CACNB4
RPL23.5	5.34e-99	0.946337	0.766	0.477	1.6e-95	Basal cells 1	RPL23
ST3GAL6-AS1	8.69e-99	-1.37919	0.431	0.148	2.61e-95	Basal cells 1	ST3GAL6-AS1
CNTNAP1.5	9.85e-99	-1.95461	0.488	0.23	2.96e-95	Basal cells 1	CNTNAP1
LINC02057.7	2.95e-98	2.85519	0.635	0.267	8.84e-95	Basal cells 1	LINC02057
WDR54.5	3.4e-98	-5.96886	0.461	0.247	1.02e-94	Basal cells 1	WDR54
PCNA.7	3.7e-98	-7.38576	0.039	0.286	1.11e-94	Basal cells 1	PCNA
NXNL2.1	4.3e-98	-1.59257	0.431	0.175	1.29e-94	Basal cells 1	NXNL2
AC006483.2.3	2.22e-97	-1.3673	0.419	0.222	6.65e-94	Basal cells 1	AC006483.2
MT1H.6	9.06e-97	-0.447833	0.538	0.259	2.72e-93	Basal cells 1	MT1H
AL033397.1.1	1.01e-96	3.7706	0.556	0.164	3.04e-93	Basal cells 1	AL033397.1
MAGIX.1	1.1e-96	2.80398	0.574	0.222	3.29e-93	Basal cells 1	MAGIX
ENC1.4	9.54e-96	-5.44936	0.075	0.331	2.86e-92	Basal cells 1	ENC1
AC009486.1	1.06e-95	-1.3536	0.299	0.153	3.18e-92	Basal cells 1	AC009486.1
SERPINB4.6	1.15e-95	-4.30685	0.089	0.425	3.45e-92	Basal cells 1	SERPINB4
LACTB2-AS1	1.5e-95	-2.24361	0.279	0.162	4.49e-92	Basal cells 1	LACTB2-AS1
P2RY6.2	3.59e-95	-4.94887	0.374	0.18	1.08e-91	Basal cells 1	P2RY6
MTRNR2L8.5	3.97e-95	2.94954	0.678	0.385	1.19e-91	Basal cells 1	MTRNR2L8
PARP1.7	1.38e-94	-2.75903	0.119	0.378	4.15e-91	Basal cells 1	PARP1
ANXA1.6	1.89e-94	-12.2135	0.08	0.345	5.66e-91	Basal cells 1	ANXA1
SLPI.7	4.19e-94	-13.786	0.032	0.382	1.26e-90	Basal cells 1	SLPI
MAP2.1	5.95e-94	1.07017	0.255	0.112	1.78e-90	Basal cells 1	MAP2
NOLC1.6	9.57e-94	-2.70232	0.118	0.362	2.87e-90	Basal cells 1	NOLC1
AC005256.1.2	1.11e-93	-1.77707	0.26	0.178	3.33e-90	Basal cells 1	AC005256.1
S100A16.5	1.15e-93	-6.633	0.109	0.432	3.45e-90	Basal cells 1	S100A16
S100P.7	2.29e-92	-11.9991	0.044	0.343	6.88e-89	Basal cells 1	S100P
MT1F.5	2.55e-92	3.01744	0.549	0.251	7.65e-89	Basal cells 1	MT1F
VWA8-AS1.1	2.97e-92	-5.93427	0.407	0.157	8.91e-89	Basal cells 1	VWA8-AS1
AL513320.1.2	6.25e-92	-6.07439	0.282	0.211	1.87e-88	Basal cells 1	AL513320.1
GGCT.7	1.3e-91	-3.03918	0.086	0.393	3.9e-88	Basal cells 1	GGCT
ANG.2	3.02e-91	0.851768	0.5	0.172	9.07e-88	Basal cells 1	ANG
KLK12.3	5.81e-91	-0.527318	0.426	0.196	1.74e-87	Basal cells 1	KLK12
SLC12A2.4	5.82e-91	-3.0271	0.153	0.434	1.75e-87	Basal cells 1	SLC12A2
CENPX.4	9.53e-91	-6.7033	0.064	0.315	2.86e-87	Basal cells 1	CENPX
CYP4F3.6	1.54e-90	0.425241	0.584	0.262	4.62e-87	Basal cells 1	CYP4F3
MALAT1.6	3.2e-90	-5.67412	0.767	0.438	9.61e-87	Basal cells 1	MALAT1
CALM2.5	4.02e-90	-5.54717	0.132	0.368	1.2e-86	Basal cells 1	CALM2
AC005726.4.4	7.31e-90	-0.850268	0.493	0.225	2.19e-86	Basal cells 1	AC005726.4
ACAT2.3	8.09e-90	-2.7321	0.126	0.402	2.43e-86	Basal cells 1	ACAT2
DRAP1.4	9.17e-90	-8.06022	0.116	0.385	2.75e-86	Basal cells 1	DRAP1
PPP1R3C.4	3.79e-89	0.525409	0.54	0.219	1.14e-85	Basal cells 1	PPP1R3C
WNT10A.7	7.11e-89	2.90816	0.579	0.256	2.13e-85	Basal cells 1	WNT10A
RUVBL1.7	1.47e-88	-7.70637	0.064	0.343	4.4e-85	Basal cells 1	RUVBL1
RDH10.7	5.5e-88	-5.2485	0.128	0.402	1.65e-84	Basal cells 1	RDH10
DUSP6.6	5.64e-88	-4.33663	0.098	0.368	1.69e-84	Basal cells 1	DUSP6
HSPH1.7	6.92e-88	-8.95263	0.046	0.32	2.08e-84	Basal cells 1	HSPH1
DNAJA1.6	1.13e-87	-5.51725	0.102	0.37	3.4e-84	Basal cells 1	DNAJA1
PMEPA1.1	1.22e-87	3.83981	0.546	0.222	3.66e-84	Basal cells 1	PMEPA1
ARID3A.1	3.79e-87	0.578099	0.511	0.178	1.14e-83	Basal cells 1	ARID3A
CLDN10.7	7.53e-87	-8.51131	0.084	0.441	2.26e-83	Basal cells 1	CLDN10
PALMD.7	1.17e-86	2.11151	0.48	0.285	3.5e-83	Basal cells 1	PALMD
MYL9.4	2.75e-86	2.68048	0.491	0.233	8.25e-83	Basal cells 1	MYL9
TSLP.7	5.9e-86	-0.664918	0.589	0.286	1.77e-82	Basal cells 1	TSLP
SMC1A.6	9.1e-86	-3.55635	0.091	0.358	2.73e-82	Basal cells 1	SMC1A
TNFRSF12A.6	1.45e-85	-2.41033	0.029	0.315	4.36e-82	Basal cells 1	TNFRSF12A
IL34.2	4.36e-85	-6.26897	0.292	0.208	1.31e-81	Basal cells 1	IL34
CYP51A1.3	1.07e-84	-1.79815	0.145	0.408	3.21e-81	Basal cells 1	CYP51A1
LINC00592.2	5.86e-84	-0.482335	0.451	0.203	1.76e-80	Basal cells 1	LINC00592
CEBPD.7	1.03e-83	3.68474	0.689	0.419	3.08e-80	Basal cells 1	CEBPD
AC007389.5	1.21e-83	-0.694135	0.394	0.147	3.62e-80	Basal cells 1	AC007389.5
ALOX15.6	2.89e-83	-10.5605	0.139	0.4	8.66e-80	Basal cells 1	ALOX15
PRSS23.7	8.47e-83	-4.09529	0.189	0.446	2.54e-79	Basal cells 1	PRSS23
CTRL.1	1.83e-81	-3.51592	0.402	0.208	5.5e-78	Basal cells 1	CTRL
GLUL.7	2.14e-81	-4.34863	0.192	0.446	6.41e-78	Basal cells 1	GLUL
KCTD11.6	2.28e-80	3.18395	0.581	0.284	6.85e-77	Basal cells 1	KCTD11
ELF3.5	2.51e-80	0.446753	0.721	0.47	7.53e-77	Basal cells 1	ELF3
PNCK.4	3.82e-80	1.91751	0.532	0.255	1.14e-76	Basal cells 1	PNCK
NMB.6	3.84e-80	2.90937	0.669	0.335	1.15e-76	Basal cells 1	NMB
MAB21L3.7	4.15e-80	-0.859761	0.545	0.257	1.24e-76	Basal cells 1	MAB21L3
LOX.7	1.28e-79	0.611489	0.593	0.311	3.83e-76	Basal cells 1	LOX
MEG3.7	1.36e-79	-2.42505	0.416	0.249	4.07e-76	Basal cells 1	MEG3
DKK3.6	2.24e-79	-1.77595	0.531	0.236	6.73e-76	Basal cells 1	DKK3
LPAR3.5	2.76e-79	3.9139	0.613	0.314	8.29e-76	Basal cells 1	LPAR3
LFNG.7	3.43e-79	1.45291	0.548	0.242	1.03e-75	Basal cells 1	LFNG
PLTP.6	7.13e-79	1.41184	0.619	0.338	2.14e-75	Basal cells 1	PLTP
CEACAM7.2	1.77e-78	-2.74435	0.367	0.185	5.32e-75	Basal cells 1	CEACAM7
GPX4.5	2.48e-78	-4.83454	0.162	0.389	7.43e-75	Basal cells 1	GPX4
DYNLL1.6	7.57e-78	-11.4027	0.084	0.286	2.27e-74	Basal cells 1	DYNLL1
FRMD3.2	5.11e-77	-0.645122	0.367	0.189	1.53e-73	Basal cells 1	FRMD3
WNK2.6	2e-76	-5.06955	0.013	0.333	6e-73	Basal cells 1	WNK2
HELLS.7	3.73e-76	-7.97832	0.025	0.261	1.12e-72	Basal cells 1	HELLS
BTG2.6	2.62e-75	2.50174	0.671	0.403	7.86e-72	Basal cells 1	BTG2
MT-CO3.4	3.16e-75	-1.41358	0.181	0.49	9.47e-72	Basal cells 1	MT-CO3
CXCL17.7	3.78e-75	-6.11617	0.176	0.447	1.13e-71	Basal cells 1	CXCL17
AKR1C3.6	6.78e-75	2.59169	0.684	0.415	2.03e-71	Basal cells 1	AKR1C3
AL603756.1.6	7.58e-75	-2.37362	0.504	0.255	2.27e-71	Basal cells 1	AL603756.1
FBLN5	7.98e-75	-4.39898	0.362	0.154	2.39e-71	Basal cells 1	FBLN5
SPARCL1.7	9.72e-75	-0.584808	0.531	0.273	2.92e-71	Basal cells 1	SPARCL1
CPXM2.3	2.21e-74	4.41628	0.485	0.223	6.62e-71	Basal cells 1	CPXM2
DEPP1.1	2.49e-74	1.34385	0.325	0.194	7.48e-71	Basal cells 1	DEPP1
ZKSCAN1.6	3.49e-74	-3.62771	0.662	0.381	1.05e-70	Basal cells 1	ZKSCAN1
HNMT.6	4.18e-74	-2.42226	0.164	0.407	1.26e-70	Basal cells 1	HNMT
TCF4.4	4.38e-74	0.964112	0.673	0.369	1.31e-70	Basal cells 1	TCF4
ITGA6-AS1.6	1.14e-73	-0.707679	0.524	0.272	3.43e-70	Basal cells 1	ITGA6-AS1
HHIP-AS1.1	1.74e-73	-1.12997	0.326	0.194	5.22e-70	Basal cells 1	HHIP-AS1
GOLM1.6	1.78e-73	-7.45076	0.113	0.364	5.33e-70	Basal cells 1	GOLM1
RAPGEF4.7	3.26e-73	-0.364077	0.505	0.271	9.79e-70	Basal cells 1	RAPGEF4
PIK3R1.4	6.21e-73	3.37461	0.665	0.355	1.86e-69	Basal cells 1	PIK3R1
BAIAP2L2.1	2.45e-72	-1.6919	0.375	0.154	7.35e-69	Basal cells 1	BAIAP2L2
NUDC.7	1.37e-71	-9.68011	0.072	0.309	4.1e-68	Basal cells 1	NUDC
RPL13A.4	4.95e-71	1.16436	0.699	0.469	1.49e-67	Basal cells 1	RPL13A
GLUD2.6	8.26e-71	-3.90929	0.431	0.271	2.48e-67	Basal cells 1	GLUD2
AP001992.2.1	1.27e-70	-1.89618	0.394	0.227	3.8e-67	Basal cells 1	AP001992.2
SAA1.6	1.89e-70	-11.0549	0.033	0.318	5.67e-67	Basal cells 1	SAA1
MT1M.2	2.14e-70	1.22026	0.393	0.188	6.43e-67	Basal cells 1	MT1M
TCAF2.5	9.52e-70	-1.07889	0.509	0.229	2.86e-66	Basal cells 1	TCAF2
XBP1.7	1.16e-69	-10.72	0.084	0.363	3.48e-66	Basal cells 1	XBP1
AL513534.2.7	1.17e-69	-2.99372	0.519	0.279	3.52e-66	Basal cells 1	AL513534.2
SRSF7.7	1.21e-69	-1.66745	0.166	0.402	3.63e-66	Basal cells 1	SRSF7
SELENOP.7	3.14e-69	-0.427307	0.665	0.403	9.43e-66	Basal cells 1	SELENOP
SNRPE.6	3.62e-69	-2.16398	0.113	0.397	1.09e-65	Basal cells 1	SNRPE
ADGRV1	1.82e-68	-0.429369	0.316	0.153	5.46e-65	Basal cells 1	ADGRV1
PPP1R15A.5	3.45e-68	0.461516	0.622	0.356	1.04e-64	Basal cells 1	PPP1R15A
MCM4.7	4.75e-68	-7.80048	0.051	0.271	1.43e-64	Basal cells 1	MCM4
AC005759.1.2	7.32e-68	-2.12544	0.288	0.194	2.2e-64	Basal cells 1	AC005759.1
RORA.4	2.53e-67	2.21685	0.584	0.304	7.6e-64	Basal cells 1	RORA
MX2.1	5.59e-66	-2.78485	0.272	0.1	1.68e-62	Basal cells 1	MX2
S100A14.4	1.23e-65	1.27388	0.692	0.462	3.7e-62	Basal cells 1	S100A14
TMEM132B.2	1.39e-65	-2.61179	0.365	0.194	4.17e-62	Basal cells 1	TMEM132B
NEB.2	5.35e-65	-3.71185	0.474	0.183	1.61e-61	Basal cells 1	NEB
ALDH1A3.6	2.72e-64	-10.5119	0.098	0.338	8.17e-61	Basal cells 1	ALDH1A3
NFAM1.7	3.18e-64	-1.33777	0.454	0.274	9.54e-61	Basal cells 1	NFAM1
IL33.7	5.61e-64	-1.63636	0.653	0.398	1.68e-60	Basal cells 1	IL33
LPIN2.3	1.18e-63	1.08311	0.531	0.22	3.54e-60	Basal cells 1	LPIN2
PTN.3	1.31e-63	3.11372	0.456	0.22	3.92e-60	Basal cells 1	PTN
CAV1.5	2.18e-63	-0.258483	0.521	0.296	6.53e-60	Basal cells 1	CAV1
AC019117.2.6	3.8e-63	-8.14452	0.007	0.34	1.14e-59	Basal cells 1	AC019117.2
ADGRF1.6	4.83e-63	-0.932883	0.638	0.393	1.45e-59	Basal cells 1	ADGRF1
GAS6-DT.6	5.38e-63	-2.25845	0.373	0.228	1.62e-59	Basal cells 1	GAS6-DT
CALR.7	6.09e-63	3.55056	0.199	0.428	1.83e-59	Basal cells 1	CALR
SYVN1.5	8.97e-63	-2.34964	0.128	0.345	2.69e-59	Basal cells 1	SYVN1
TGM1.3	9.84e-63	1.50492	0.439	0.221	2.95e-59	Basal cells 1	TGM1
BRD3OS	1.45e-62	-3.72028	0.251	0.179	4.36e-59	Basal cells 1	BRD3OS
TENT5A.6	2.22e-61	2.31376	0.564	0.272	6.65e-58	Basal cells 1	TENT5A
TMPRSS7	2.98e-61	-0.498909	0.271	0.111	8.93e-58	Basal cells 1	TMPRSS7
AKAP6.1	3.68e-61	-3.32633	0.391	0.175	1.1e-57	Basal cells 1	AKAP6
AATBC.7	5.04e-61	-4.52772	0.533	0.288	1.51e-57	Basal cells 1	AATBC
MGAM.1	6.46e-61	-5.76506	0.252	0.131	1.94e-57	Basal cells 1	MGAM
PTPRR.6	6.9e-61	1.24188	0.472	0.234	2.07e-57	Basal cells 1	PTPRR
RNF39.6	1.79e-60	3.89317	0.622	0.325	5.38e-57	Basal cells 1	RNF39
H2AFZ.7	1.84e-60	-8.72939	0.056	0.286	5.51e-57	Basal cells 1	H2AFZ
GASAL1.5	1.96e-60	-1.85076	0.416	0.233	5.88e-57	Basal cells 1	GASAL1
AKAP9.6	2.09e-60	-5.13532	0.626	0.363	6.27e-57	Basal cells 1	AKAP9
C3.7	2.74e-60	-12.9075	0.111	0.365	8.22e-57	Basal cells 1	C3
AC021483.2.1	2.76e-60	-0.688443	0.298	0.215	8.27e-57	Basal cells 1	AC021483.2
CDC20B.3	2.95e-60	-3.73103	0.28	0.22	8.84e-57	Basal cells 1	CDC20B
AP000692.2.1	5.16e-60	1.60274	0.46	0.19	1.55e-56	Basal cells 1	AP000692.2
BARD1.6	7.4e-60	-4.17235	0.196	0.291	2.22e-56	Basal cells 1	BARD1
MUC4.7	1.02e-59	-2.51117	0.634	0.389	3.05e-56	Basal cells 1	MUC4
CRYBG3.6	1.72e-59	-5.38237	0.642	0.365	5.16e-56	Basal cells 1	CRYBG3
AC110619.1.3	5.15e-59	0.757936	0.336	0.199	1.54e-55	Basal cells 1	AC110619.1
DNAJC9.6	1.45e-58	-5.5769	0.098	0.274	4.35e-55	Basal cells 1	DNAJC9
SQSTM1.7	2.06e-58	2.79302	0.64	0.392	6.17e-55	Basal cells 1	SQSTM1
LINC02696	2.68e-58	-2.26855	0.289	0.112	8.05e-55	Basal cells 1	LINC02696
AL359915.1	3.49e-58	-1.24741	0.328	0.179	1.05e-54	Basal cells 1	AL359915.1
SLC26A4.2	3.78e-58	-3.30073	0.333	0.187	1.13e-54	Basal cells 1	SLC26A4
DUSP5.4	5.48e-58	-6.80976	0.072	0.288	1.64e-54	Basal cells 1	DUSP5
C5orf66-AS1.7	7.32e-58	-1.86979	0.573	0.317	2.2e-54	Basal cells 1	C5orf66-AS1
MMP3.5	1.72e-57	-5.59732	0.505	0.272	5.16e-54	Basal cells 1	MMP3
TCEA3.6	2.5e-57	2.11548	0.642	0.346	7.51e-54	Basal cells 1	TCEA3
POLR2I.5	4.22e-57	-6.24616	0.153	0.367	1.27e-53	Basal cells 1	POLR2I
CLMN.6	5.4e-57	-3.80171	0.451	0.288	1.62e-53	Basal cells 1	CLMN
AP001042.1.6	8.39e-57	1.77525	0.494	0.228	2.52e-53	Basal cells 1	AP001042.1
PFKFB3.7	9.07e-57	4.23423	0.582	0.298	2.72e-53	Basal cells 1	PFKFB3
DTYMK.6	9.86e-57	-5.50913	0.087	0.3	2.96e-53	Basal cells 1	DTYMK
C1orf116.7	1.01e-56	-2.16893	0.636	0.34	3.02e-53	Basal cells 1	C1orf116
TSPYL2.7	1.31e-56	0.976593	0.516	0.257	3.92e-53	Basal cells 1	TSPYL2
TPM1-AS.2	1.75e-56	-0.822421	0.419	0.203	5.25e-53	Basal cells 1	TPM1-AS
FBXO2.6	4.62e-56	1.40858	0.573	0.322	1.39e-52	Basal cells 1	FBXO2
ERRFI1.5	5.44e-56	3.64672	0.586	0.306	1.63e-52	Basal cells 1	ERRFI1
BPIFA1.7	7.15e-56	-1.87944	0.231	0.439	2.14e-52	Basal cells 1	BPIFA1
AF165147.1.2	7.55e-56	1.92184	0.454	0.189	2.26e-52	Basal cells 1	AF165147.1
STC1.6	9.36e-56	2.54709	0.485	0.256	2.81e-52	Basal cells 1	STC1
AC093849.3.5	2.64e-55	-0.878802	0.398	0.307	7.91e-52	Basal cells 1	AC093849.3
PTGES3L.2	2.94e-55	-2.95982	0.265	0.171	8.83e-52	Basal cells 1	PTGES3L
YWHAH.5	3.34e-55	-5.10843	0.129	0.365	1e-51	Basal cells 1	YWHAH
NTS.6	3.88e-55	-9.71838	0.054	0.344	1.16e-51	Basal cells 1	NTS
SLC9A3R2.7	4.02e-55	-6.8349	0.156	0.392	1.21e-51	Basal cells 1	SLC9A3R2
AK4.7	4.54e-55	1.38705	0.618	0.308	1.36e-51	Basal cells 1	AK4
LCMT1-AS1.7	5.84e-55	-1.73413	0.349	0.255	1.75e-51	Basal cells 1	LCMT1-AS1
SMCR5.6	7.23e-55	2.15278	0.558	0.303	2.17e-51	Basal cells 1	SMCR5
CYSTM1.7	1.07e-54	-10.2861	0.127	0.301	3.22e-51	Basal cells 1	CYSTM1
ANKDD1B	1.19e-54	-6.68021	0.329	0.11	3.57e-51	Basal cells 1	ANKDD1B
TMPRSS4.7	1.2e-54	2.36801	0.642	0.409	3.59e-51	Basal cells 1	TMPRSS4
PARD6G-AS1	2.28e-54	-3.96146	0.292	0.138	6.83e-51	Basal cells 1	PARD6G-AS1
NSD2.7	4.3e-54	-4.49914	0.114	0.299	1.29e-50	Basal cells 1	NSD2
KRT13.6	7.09e-54	-4.9296	0.172	0.383	2.13e-50	Basal cells 1	KRT13
MAFB.7	1.48e-53	2.53892	0.624	0.372	4.44e-50	Basal cells 1	MAFB
ZNF451-AS1.2	1.71e-53	-1.71243	0.38	0.204	5.14e-50	Basal cells 1	ZNF451-AS1
PRIMA1.2	1.8e-53	-2.07954	0.362	0.186	5.39e-50	Basal cells 1	PRIMA1
SELENOM.5	1.99e-53	3.21134	0.534	0.349	5.97e-50	Basal cells 1	SELENOM
ELF3-AS1.6	3.18e-53	-1.7284	0.473	0.273	9.55e-50	Basal cells 1	ELF3-AS1
S100A6.6	4.54e-53	-2.97212	0.261	0.456	1.36e-49	Basal cells 1	S100A6
DYNLT1.7	8.3e-53	-7.1419	0.175	0.372	2.49e-49	Basal cells 1	DYNLT1
KRT8.6	1.03e-52	-3.31498	0.233	0.472	3.09e-49	Basal cells 1	KRT8
PERP.6	1.23e-52	0.685953	0.695	0.463	3.7e-49	Basal cells 1	PERP
MSMO1.4	1.63e-52	-4.64289	0.186	0.406	4.9e-49	Basal cells 1	MSMO1
TMPO.6	2.05e-52	-6.57761	0.119	0.305	6.15e-49	Basal cells 1	TMPO
ACTN1.7	2.13e-52	-6.10301	0.161	0.359	6.4e-49	Basal cells 1	ACTN1
AC104031.1.6	2.14e-52	-1.8634	0.478	0.245	6.42e-49	Basal cells 1	AC104031.1
METRN.6	5.14e-52	-7.98116	0.142	0.362	1.54e-48	Basal cells 1	METRN
TIPARP.6	1.04e-51	1.58866	0.494	0.291	3.13e-48	Basal cells 1	TIPARP
JAG2.7	1.06e-51	0.874453	0.506	0.292	3.17e-48	Basal cells 1	JAG2
H19.7	1.22e-51	-4.28603	0.076	0.434	3.67e-48	Basal cells 1	H19
NEDD9	1.54e-51	3.76361	0.515	0.222	4.62e-48	Basal cells 1	NEDD9
AL627171.2.5	2.03e-51	-5.75043	0.38	0.247	6.08e-48	Basal cells 1	AL627171.2
ZNF750.7	2.34e-51	-5.27533	0.039	0.293	7.03e-48	Basal cells 1	ZNF750
NEAT1.6	3.05e-51	-2.17764	0.652	0.433	9.15e-48	Basal cells 1	NEAT1
DNAJC10.6	3.63e-51	-0.897981	0.136	0.395	1.09e-47	Basal cells 1	DNAJC10
AL109613.1.1	4.04e-51	-2.73391	0.282	0.175	1.21e-47	Basal cells 1	AL109613.1
AC007684.2.7	5.06e-51	-1.59648	0.326	0.256	1.52e-47	Basal cells 1	AC007684.2
CLCA4.6	6.18e-51	-8.66855	0.071	0.317	1.85e-47	Basal cells 1	CLCA4
KDM3A.4	6.3e-51	0.83603	0.504	0.309	1.89e-47	Basal cells 1	KDM3A
TMEM45A.7	7.29e-51	-7.83193	0.48	0.307	2.19e-47	Basal cells 1	TMEM45A
LINC01564.3	9.83e-51	0.492955	0.491	0.209	2.95e-47	Basal cells 1	LINC01564
ANKZF1.5	1.04e-50	0.293177	0.52	0.31	3.13e-47	Basal cells 1	ANKZF1
CCDC183.2	1.1e-50	-0.912627	0.456	0.188	3.31e-47	Basal cells 1	CCDC183
EGR2.7	1.25e-50	1.19142	0.521	0.297	3.74e-47	Basal cells 1	EGR2
AC104126.1.7	4.12e-50	-2.86983	0.471	0.27	1.24e-46	Basal cells 1	AC104126.1
MYOF.5	6.49e-50	0.606559	0.654	0.434	1.95e-46	Basal cells 1	MYOF
MAL2.6	1.24e-49	-5.60358	0.193	0.388	3.71e-46	Basal cells 1	MAL2
FLNA.7	1.48e-49	0.990337	0.582	0.383	4.45e-46	Basal cells 1	FLNA
GPRC5A.7	2e-49	-0.402751	0.524	0.329	6e-46	Basal cells 1	GPRC5A
MT-CYB.7	4.07e-49	-0.747583	0.259	0.468	1.22e-45	Basal cells 1	MT-CYB
BTG1.7	4.63e-49	-1.67146	0.655	0.434	1.39e-45	Basal cells 1	BTG1
EIF4EBP1.7	6.01e-49	1.14879	0.2	0.353	1.8e-45	Basal cells 1	EIF4EBP1
SLC25A25.6	1.64e-48	-7.67147	0.073	0.309	4.92e-45	Basal cells 1	SLC25A25
CASP8AP2.7	1.95e-48	-4.41615	0.172	0.302	5.86e-45	Basal cells 1	CASP8AP2
CIB1.6	1.98e-48	-5.51964	0.195	0.385	5.94e-45	Basal cells 1	CIB1
CEP68.6	3.29e-48	0.591372	0.554	0.327	9.86e-45	Basal cells 1	CEP68
NDUFA4L2.1	3.33e-48	2.96514	0.485	0.192	9.98e-45	Basal cells 1	NDUFA4L2
MANF.5	5.25e-48	1.99409	0.211	0.407	1.57e-44	Basal cells 1	MANF
MCM3.7	6.63e-48	-7.6117	0.056	0.27	1.99e-44	Basal cells 1	MCM3
GLIS3.5	6.94e-48	4.48908	0.551	0.32	2.08e-44	Basal cells 1	GLIS3
CYP26A1.2	1.15e-47	2.06408	0.499	0.218	3.45e-44	Basal cells 1	CYP26A1
CP.7	1.3e-47	-2.43514	0.619	0.4	3.89e-44	Basal cells 1	CP
STRBP.5	1.36e-47	-4.78921	0.206	0.385	4.09e-44	Basal cells 1	STRBP
NPM3.7	1.42e-47	-3.17035	0.126	0.314	4.26e-44	Basal cells 1	NPM3
DYNC2H1.7	1.73e-47	-6.99512	0.433	0.275	5.2e-44	Basal cells 1	DYNC2H1
IDS.5	1.74e-47	-4.69126	0.531	0.355	5.23e-44	Basal cells 1	IDS
MCF2L2	1.99e-47	0.634142	0.276	0.175	5.98e-44	Basal cells 1	MCF2L2
EBNA1BP2.4	3.63e-47	-3.88854	0.149	0.366	1.09e-43	Basal cells 1	EBNA1BP2
KRT17.6	4.44e-47	2.73229	0.586	0.379	1.33e-43	Basal cells 1	KRT17
AK1.5	6.78e-47	-10.6365	0.064	0.33	2.03e-43	Basal cells 1	AK1
VMO1.7	7.3e-47	-2.51872	0.1	0.376	2.19e-43	Basal cells 1	VMO1
TIMP3.6	1.52e-46	2.92698	0.592	0.318	4.55e-43	Basal cells 1	TIMP3
WDR60.6	2.36e-46	-7.04695	0.5	0.296	7.08e-43	Basal cells 1	WDR60
ZFP36L1.7	4.15e-46	1.00346	0.662	0.435	1.25e-42	Basal cells 1	ZFP36L1
RBM43.5	4.61e-46	-0.856021	0.409	0.254	1.38e-42	Basal cells 1	RBM43
GCC2.4	4.61e-46	-2.55797	0.575	0.359	1.38e-42	Basal cells 1	GCC2
PDPN.7	5.87e-46	-3.92505	0.434	0.242	1.76e-42	Basal cells 1	PDPN
OLFML2A	6.79e-46	1.44784	0.381	0.138	2.04e-42	Basal cells 1	OLFML2A
NIBAN1.4	6.96e-46	-2.81188	0.216	0.334	2.09e-42	Basal cells 1	NIBAN1
SSRP1.7	9.59e-46	-4.47734	0.172	0.364	2.88e-42	Basal cells 1	SSRP1
CDC42EP5.7	1.47e-45	-4.55174	0.22	0.385	4.4e-42	Basal cells 1	CDC42EP5
MYO6.5	1.64e-45	-5.09713	0.206	0.406	4.92e-42	Basal cells 1	MYO6
CMSS1.7	2.18e-45	-3.33149	0.081	0.322	6.54e-42	Basal cells 1	CMSS1
RAB11FIP1.5	2.63e-45	-12.9828	0.105	0.324	7.88e-42	Basal cells 1	RAB11FIP1
TTF2.7	3.31e-45	-3.20474	0.122	0.281	9.94e-42	Basal cells 1	TTF2
CCNL1.4	3.35e-45	0.392064	0.602	0.353	1e-41	Basal cells 1	CCNL1
AC007686.4.4	5.62e-45	-4.87579	0.422	0.233	1.69e-41	Basal cells 1	AC007686.4
CCN4.7	8.04e-45	0.563687	0.478	0.244	2.41e-41	Basal cells 1	CCN4
CRELD2.6	1.05e-44	-1.6908	0.139	0.363	3.15e-41	Basal cells 1	CRELD2
MYH14.7	1.67e-44	-7.30041	0.16	0.407	5.01e-41	Basal cells 1	MYH14
AC010136.1.6	2.19e-44	-0.929277	0.531	0.259	6.58e-41	Basal cells 1	AC010136.1
BRI3BP.6	3.49e-44	-3.9936	0.186	0.328	1.05e-40	Basal cells 1	BRI3BP
MT-CO2.6	3.76e-44	-0.882039	0.255	0.473	1.13e-40	Basal cells 1	MT-CO2
SERPINB10.4	6.17e-44	-3.57215	0.356	0.22	1.85e-40	Basal cells 1	SERPINB10
DUSP19	7.12e-44	-1.63552	0.319	0.137	2.14e-40	Basal cells 1	DUSP19
SESN3.6	8.69e-44	1.70631	0.592	0.386	2.61e-40	Basal cells 1	SESN3
RASD1.4	9.66e-44	0.541295	0.492	0.23	2.9e-40	Basal cells 1	RASD1
CEACAM6.7	1.06e-43	-13.6764	0.029	0.318	3.17e-40	Basal cells 1	CEACAM6
EGR3.7	1.25e-43	0.531753	0.541	0.328	3.75e-40	Basal cells 1	EGR3
HSPB1.6	2.16e-43	-0.613892	0.646	0.466	6.49e-40	Basal cells 1	HSPB1
AC053527.2.2	2.75e-43	-2.61478	0.251	0.221	8.26e-40	Basal cells 1	AC053527.2
CCNO.6	4.38e-43	-6.65522	0.098	0.332	1.31e-39	Basal cells 1	CCNO
IER2.7	7.43e-43	1.50719	0.634	0.445	2.23e-39	Basal cells 1	IER2
SERPINE1.2	8.66e-43	1.23663	0.379	0.207	2.6e-39	Basal cells 1	SERPINE1
IFT80.5	1.36e-42	-4.9524	0.367	0.285	4.07e-39	Basal cells 1	IFT80
INTU.5	1.74e-42	-5.77086	0.393	0.272	5.22e-39	Basal cells 1	INTU
EPHA1-AS1.3	2.16e-42	-1.01649	0.475	0.221	6.48e-39	Basal cells 1	EPHA1-AS1
RNASE7	2.22e-42	-2.39487	0.262	0.142	6.66e-39	Basal cells 1	RNASE7
CLCA2.6	3.34e-42	-4.41199	0.275	0.45	1e-38	Basal cells 1	CLCA2
HS3ST1.3	3.72e-42	-2.66554	0.233	0.392	1.12e-38	Basal cells 1	HS3ST1
FAM161A.1	4.58e-42	-3.02103	0.324	0.226	1.37e-38	Basal cells 1	FAM161A
SOSTDC1.6	5.76e-42	-7.69623	0.095	0.261	1.73e-38	Basal cells 1	SOSTDC1
IL1R1.7	7.49e-42	-8.3532	0.144	0.365	2.25e-38	Basal cells 1	IL1R1
SERPINB6.7	7.61e-42	-3.00134	0.273	0.415	2.28e-38	Basal cells 1	SERPINB6
LINC02185.7	1.18e-41	1.3865	0.558	0.319	3.53e-38	Basal cells 1	LINC02185
AGR2.7	2.19e-41	-2.84705	0.208	0.414	6.56e-38	Basal cells 1	AGR2
ABCG1	2.41e-41	1.23299	0.422	0.184	7.23e-38	Basal cells 1	ABCG1
LURAP1L-AS1	3e-41	-2.41529	0.278	0.185	9.01e-38	Basal cells 1	LURAP1L-AS1
AL133453.1.5	3.59e-41	2.99282	0.573	0.318	1.08e-37	Basal cells 1	AL133453.1
CREBRF.6	6.99e-41	0.73785	0.507	0.301	2.1e-37	Basal cells 1	CREBRF
HAS3.7	7.77e-41	-6.03827	0.116	0.3	2.33e-37	Basal cells 1	HAS3
COPRS.6	1.09e-40	-5.61631	0.118	0.346	3.26e-37	Basal cells 1	COPRS
LIME1.6	1.09e-40	2.86415	0.581	0.313	3.28e-37	Basal cells 1	LIME1
SNRPB.7	1.1e-40	-2.53674	0.192	0.396	3.3e-37	Basal cells 1	SNRPB
TSPAN1.7	1.11e-40	-6.21903	0.213	0.466	3.34e-37	Basal cells 1	TSPAN1
TACSTD2.5	1.31e-40	1.80247	0.626	0.438	3.92e-37	Basal cells 1	TACSTD2
ZBTB20.7	2.54e-40	0.272823	0.531	0.32	7.61e-37	Basal cells 1	ZBTB20
UPK1B.6	4.57e-40	-10.7418	0.045	0.301	1.37e-36	Basal cells 1	UPK1B
CALD1.7	4.95e-40	-1.41255	0.513	0.333	1.48e-36	Basal cells 1	CALD1
LGALS7B.5	8.08e-40	-4.21571	0.161	0.385	2.42e-36	Basal cells 1	LGALS7B
CEP78.6	1.12e-39	-4.37495	0.089	0.282	3.37e-36	Basal cells 1	CEP78
FOXC1.5	1.17e-39	-4.22299	0.128	0.32	3.52e-36	Basal cells 1	FOXC1
ANKRD65.3	1.48e-39	0.309786	0.445	0.329	4.45e-36	Basal cells 1	ANKRD65
KRT19.7	1.6e-39	-3.30466	0.289	0.522	4.79e-36	Basal cells 1	KRT19
SPATA6.5	1.93e-39	-5.98984	0.344	0.29	5.79e-36	Basal cells 1	SPATA6
TUBA4A.6	1.93e-39	-2.6891	0.213	0.395	5.8e-36	Basal cells 1	TUBA4A
AP000919.2.6	2.15e-39	-0.415446	0.458	0.219	6.45e-36	Basal cells 1	AP000919.2
DAPP1.5	3.93e-39	-4.65785	0.274	0.292	1.18e-35	Basal cells 1	DAPP1
ELN.4	4.07e-39	-1.23305	0.475	0.223	1.22e-35	Basal cells 1	ELN
PCDHB2.7	4.44e-39	-2.531	0.111	0.265	1.33e-35	Basal cells 1	PCDHB2
TUBB3.2	7.68e-39	-0.81376	0.273	0.193	2.3e-35	Basal cells 1	TUBB3
IFT81.6	9.05e-39	-5.9473	0.396	0.302	2.72e-35	Basal cells 1	IFT81
ACHE.2	1.18e-38	-1.76194	0.332	0.205	3.54e-35	Basal cells 1	ACHE
THBD.6	1.25e-38	-6.97879	0.079	0.282	3.74e-35	Basal cells 1	THBD
INSIG1.4	1.26e-38	-3.74094	0.246	0.353	3.78e-35	Basal cells 1	INSIG1
GK.6	2.58e-38	-6.15784	0.075	0.303	7.75e-35	Basal cells 1	GK
SEMA6A.6	2.64e-38	-5.34237	0.554	0.369	7.93e-35	Basal cells 1	SEMA6A
AC007448.5.7	3.23e-38	-0.869131	0.461	0.256	9.7e-35	Basal cells 1	AC007448.5
MIR99AHG.7	4.7e-38	-0.290004	0.526	0.292	1.41e-34	Basal cells 1	MIR99AHG
CYP2W1.1	6.82e-38	-3.45756	0.414	0.188	2.04e-34	Basal cells 1	CYP2W1
SOX2.5	6.97e-38	1.7533	0.581	0.403	2.09e-34	Basal cells 1	SOX2
TMF1.3	9.4e-38	-2.46421	0.562	0.363	2.82e-34	Basal cells 1	TMF1
LTB4R.7	1.73e-37	1.02492	0.558	0.337	5.19e-34	Basal cells 1	LTB4R
JAG1.6	2.28e-37	-1.21402	0.227	0.385	6.85e-34	Basal cells 1	JAG1
MT1X.6	2.61e-37	1.79065	0.573	0.452	7.84e-34	Basal cells 1	MT1X
PLK1.1	4.29e-37	-4.18822	0.342	0.141	1.29e-33	Basal cells 1	PLK1
RHOXF1-AS1.2	5.69e-37	-0.489989	0.415	0.214	1.71e-33	Basal cells 1	RHOXF1-AS1
BICDL2.7	7.39e-37	-4.88876	0.111	0.359	2.22e-33	Basal cells 1	BICDL2
CRACR2B.7	9.03e-37	-2.4889	0.078	0.3	2.71e-33	Basal cells 1	CRACR2B
SIVA1.7	1.18e-36	-3.12892	0.164	0.346	3.53e-33	Basal cells 1	SIVA1
UBE2S.7	1.22e-36	-8.94714	0.122	0.334	3.65e-33	Basal cells 1	UBE2S
SAC3D1.7	1.57e-36	-3.69034	0.076	0.282	4.7e-33	Basal cells 1	SAC3D1
SAT1.5	1.58e-36	-7.67714	0.284	0.471	4.74e-33	Basal cells 1	SAT1
ENDOG.7	1.59e-36	-8.20168	0.125	0.333	4.77e-33	Basal cells 1	ENDOG
TLR5.7	1.7e-36	-8.04637	0.162	0.356	5.1e-33	Basal cells 1	TLR5
HCAR3.2	3.51e-36	1.96337	0.476	0.214	1.05e-32	Basal cells 1	HCAR3
RAB27B.7	3.53e-36	-2.93027	0.18	0.31	1.06e-32	Basal cells 1	RAB27B
SH2D3C.3	4.83e-36	0.582433	0.405	0.183	1.45e-32	Basal cells 1	SH2D3C
PCLO.5	6.23e-36	-0.582748	0.198	0.275	1.87e-32	Basal cells 1	PCLO
DND1.1	6.7e-36	-3.46523	0.354	0.202	2.01e-32	Basal cells 1	DND1
CFAP36.7	1.23e-35	-5.53439	0.459	0.313	3.69e-32	Basal cells 1	CFAP36
RABL2B.6	1.72e-35	-8.53813	0.146	0.258	5.16e-32	Basal cells 1	RABL2B
SAMD1.5	2.46e-35	-2.42225	0.2	0.347	7.39e-32	Basal cells 1	SAMD1
CKLF.6	2.64e-35	-3.83357	0.192	0.336	7.92e-32	Basal cells 1	CKLF
KDM7A-DT.6	2.79e-35	-0.820889	0.442	0.254	8.36e-32	Basal cells 1	KDM7A-DT
AHSA1.6	4.56e-35	-3.80854	0.18	0.379	1.37e-31	Basal cells 1	AHSA1
SCGB3A1.7	4.71e-35	-18.9979	0.039	0.307	1.41e-31	Basal cells 1	SCGB3A1
CEP290.5	4.81e-35	-2.04757	0.518	0.354	1.44e-31	Basal cells 1	CEP290
AC005014.2.7	5.15e-35	-2.3373	0.071	0.258	1.55e-31	Basal cells 1	AC005014.2
DNAH11.1	5.8e-35	-6.20398	0.26	0.2	1.74e-31	Basal cells 1	DNAH11
SERPINE2.2	7.66e-35	-1.46716	0.332	0.18	2.3e-31	Basal cells 1	SERPINE2
TUBA1C.5	8.39e-35	-3.01485	0.214	0.43	2.52e-31	Basal cells 1	TUBA1C
SPAG4.1	8.39e-35	1.14387	0.355	0.138	2.52e-31	Basal cells 1	SPAG4
UNC5B-AS1.6	9.23e-35	2.96281	0.468	0.292	2.77e-31	Basal cells 1	UNC5B-AS1
DPCD.6	9.43e-35	-5.18839	0.396	0.283	2.83e-31	Basal cells 1	DPCD
G0S2.6	2.38e-34	1.31868	0.467	0.284	7.15e-31	Basal cells 1	G0S2
KRT5.7	2.79e-34	-2.69344	0.236	0.488	8.38e-31	Basal cells 1	KRT5
RPGRIP1L.7	2.93e-34	-7.68782	0.149	0.258	8.8e-31	Basal cells 1	RPGRIP1L
RIPK4.6	2.94e-34	0.400146	0.541	0.371	8.81e-31	Basal cells 1	RIPK4
SOCS3.6	3.6e-34	2.89328	0.475	0.242	1.08e-30	Basal cells 1	SOCS3
MUC20.7	4.82e-34	-2.55348	0.501	0.35	1.45e-30	Basal cells 1	MUC20
CLDN4.7	5.72e-34	-1.74135	0.175	0.413	1.72e-30	Basal cells 1	CLDN4
LOXL4.4	9.21e-34	1.0976	0.393	0.221	2.76e-30	Basal cells 1	LOXL4
AL138824.1.7	1.55e-33	-1.42235	0.394	0.263	4.64e-30	Basal cells 1	AL138824.1
PDLIM4.6	2.23e-33	-4.69072	0.292	0.274	6.69e-30	Basal cells 1	PDLIM4
PLK2.5	3.43e-33	-0.981217	0.587	0.405	1.03e-29	Basal cells 1	PLK2
GCHFR.6	3.54e-33	-3.02705	0.248	0.393	1.06e-29	Basal cells 1	GCHFR
IFITM3.7	3.84e-33	-0.305777	0.562	0.376	1.15e-29	Basal cells 1	IFITM3
GK5.4	5.66e-33	-2.61297	0.195	0.336	1.7e-29	Basal cells 1	GK5
AC095057.3.6	6.58e-33	-3.30537	0.421	0.243	1.97e-29	Basal cells 1	AC095057.3
IQCA1.6	9.82e-33	-2.08222	0.388	0.248	2.95e-29	Basal cells 1	IQCA1
MUC16.7	1.13e-32	-10.5287	0.047	0.341	3.38e-29	Basal cells 1	MUC16
ZMAT3.5	2.09e-32	-5.41925	0.1	0.333	6.27e-29	Basal cells 1	ZMAT3
LINC00472.5	2.12e-32	-4.4142	0.133	0.274	6.35e-29	Basal cells 1	LINC00472
RFC2.5	2.16e-32	-3.68044	0.126	0.279	6.48e-29	Basal cells 1	RFC2
SPINK5.6	2.34e-32	-1.87441	0.108	0.271	7.03e-29	Basal cells 1	SPINK5
AC026202.3.7	2.41e-32	-3.83334	0.116	0.257	7.23e-29	Basal cells 1	AC026202.3
KLF4.7	4.34e-32	-4.3841	0.176	0.286	1.3e-28	Basal cells 1	KLF4
FSIP2.7	4.61e-32	-1.69067	0.445	0.269	1.38e-28	Basal cells 1	FSIP2
CYP2F1.7	4.69e-32	-12.7309	0.042	0.323	1.41e-28	Basal cells 1	CYP2F1
SERPINA10.6	6.81e-32	-1.38564	0.092	0.26	2.04e-28	Basal cells 1	SERPINA10
DEC1.7	8.47e-32	-1.33986	0.448	0.253	2.54e-28	Basal cells 1	2021-12-01
AL451042.2.3	8.77e-32	-6.44151	0.359	0.185	2.63e-28	Basal cells 1	AL451042.2
IL6R.6	1.18e-31	-3.05456	0.472	0.25	3.55e-28	Basal cells 1	IL6R
AL139243.1.7	1.69e-31	-4.95099	0.061	0.276	5.08e-28	Basal cells 1	AL139243.1
ID1.7	1.84e-31	2.68143	0.568	0.428	5.51e-28	Basal cells 1	ID1
TRIM2.7	3.27e-31	-1.29394	0.589	0.423	9.82e-28	Basal cells 1	TRIM2
CAVIN1.7	3.77e-31	-3.13859	0.466	0.315	1.13e-27	Basal cells 1	CAVIN1
VAV3.7	5.38e-31	-1.44405	0.596	0.387	1.62e-27	Basal cells 1	VAV3
LINC01220.2	5.92e-31	-3.34782	0.379	0.211	1.78e-27	Basal cells 1	LINC01220
KRT16.6	7.83e-31	-3.81253	0.084	0.277	2.35e-27	Basal cells 1	KRT16
FADS1.5	7.91e-31	2.32115	0.327	0.293	2.37e-27	Basal cells 1	FADS1
USP1.6	8.75e-31	-3.60961	0.207	0.317	2.62e-27	Basal cells 1	USP1
TDRD1.6	1.16e-30	-0.86939	0.324	0.267	3.48e-27	Basal cells 1	TDRD1
HEY1.7	1.25e-30	-6.48725	0.036	0.341	3.76e-27	Basal cells 1	HEY1
PPFIA4.2	1.45e-30	-1.46809	0.464	0.216	4.36e-27	Basal cells 1	PPFIA4
ELOVL6.7	1.73e-30	-4.38765	0.075	0.276	5.18e-27	Basal cells 1	ELOVL6
CEMIP.3	1.78e-30	-4.59027	0.294	0.219	5.33e-27	Basal cells 1	CEMIP
IER3.6	1.98e-30	3.89985	0.588	0.409	5.93e-27	Basal cells 1	IER3
C3orf49.7	1.98e-30	-2.73944	0.246	0.252	5.94e-27	Basal cells 1	C3orf49
EPAS1.7	2.63e-30	4.61508	0.6	0.397	7.88e-27	Basal cells 1	EPAS1
MT-ND6.5	2.73e-30	-5.45306	0.233	0.391	8.18e-27	Basal cells 1	MT-ND6
SYTL2.7	3.03e-30	-3.09189	0.188	0.344	9.1e-27	Basal cells 1	SYTL2
CRIP2.6	3.25e-30	-0.712764	0.495	0.348	9.74e-27	Basal cells 1	CRIP2
NEURL3.5	7.41e-30	-5.46111	0.115	0.312	2.22e-26	Basal cells 1	NEURL3
HS3ST6.7	7.69e-30	-3.11861	0.427	0.284	2.31e-26	Basal cells 1	HS3ST6
DDR2.6	7.74e-30	-3.04244	0.127	0.252	2.32e-26	Basal cells 1	DDR2
CXCL8.5	7.97e-30	-0.893016	0.125	0.355	2.39e-26	Basal cells 1	CXCL8
MTHFD1.7	1.04e-29	-2.60158	0.128	0.315	3.11e-26	Basal cells 1	MTHFD1
PIGR.7	1.33e-29	-15.7851	0.005	0.281	3.98e-26	Basal cells 1	PIGR
FXYD6.5	2.06e-29	-0.658044	0.44	0.237	6.18e-26	Basal cells 1	FXYD6
HSPA5.6	2.71e-29	2.31809	0.251	0.395	8.14e-26	Basal cells 1	HSPA5
AC016747.1.5	3.71e-29	-4.96692	0.226	0.255	1.11e-25	Basal cells 1	AC016747.1
KLF3-AS1.7	4.17e-29	0.685706	0.488	0.276	1.25e-25	Basal cells 1	KLF3-AS1
GMNN.6	4.5e-29	-4.80988	0.173	0.314	1.35e-25	Basal cells 1	GMNN
SYNE2.7	7.46e-29	-1.84945	0.562	0.388	2.24e-25	Basal cells 1	SYNE2
RTCA-AS1	1.06e-28	-6.37204	0.251	0.174	3.17e-25	Basal cells 1	RTCA-AS1
HSPD1.7	1.37e-28	-2.58864	0.176	0.364	4.1e-25	Basal cells 1	HSPD1
TMEM40.7	1.38e-28	1.86958	0.513	0.359	4.13e-25	Basal cells 1	TMEM40
S100A4.7	1.57e-28	-2.82765	0.502	0.359	4.72e-25	Basal cells 1	S100A4
SMIM22.7	2.43e-28	-10.7767	0.105	0.335	7.29e-25	Basal cells 1	SMIM22
PLEC.7	2.69e-28	-5.47717	0.24	0.402	8.06e-25	Basal cells 1	PLEC
SLC47A2.2	3.09e-28	-2.10436	0.316	0.167	9.27e-25	Basal cells 1	SLC47A2
GPR155.7	3.73e-28	-1.76019	0.524	0.28	1.12e-24	Basal cells 1	GPR155
SLBP.6	3.76e-28	-4.21676	0.178	0.326	1.13e-24	Basal cells 1	SLBP
KLF10.5	6.02e-28	-0.30619	0.438	0.31	1.81e-24	Basal cells 1	KLF10
LGALS7.7	6.33e-28	-8.19229	0.196	0.324	1.9e-24	Basal cells 1	LGALS7
AP001830.1	9.15e-28	-2.13172	0.331	0.153	2.75e-24	Basal cells 1	AP001830.1
BCL11A.6	9.33e-28	-1.18852	0.554	0.371	2.8e-24	Basal cells 1	BCL11A
AC008429.1.1	1.08e-27	-3.3479	0.311	0.2	3.23e-24	Basal cells 1	AC008429.1
YPEL2.7	1.5e-27	-2.47991	0.398	0.299	4.49e-24	Basal cells 1	YPEL2
PLAAT4.6	1.77e-27	-6.75843	0.278	0.371	5.32e-24	Basal cells 1	PLAAT4
CFAP298.5	1.78e-27	-10.7593	0.114	0.271	5.35e-24	Basal cells 1	CFAP298
CXCL6.4	1.84e-27	-2.46269	0.282	0.244	5.53e-24	Basal cells 1	CXCL6
KDM7A.6	1.95e-27	-2.45628	0.349	0.31	5.85e-24	Basal cells 1	KDM7A
MPDZ.2	2.36e-27	-2.51225	0.291	0.229	7.08e-24	Basal cells 1	MPDZ
AC073651.1.1	3.25e-27	-0.521719	0.269	0.207	9.74e-24	Basal cells 1	AC073651.1
TCOF1.5	3.32e-27	-3.24875	0.095	0.302	9.97e-24	Basal cells 1	TCOF1
GABRE.6	4.36e-27	4.09926	0.536	0.314	1.31e-23	Basal cells 1	GABRE
RAP2B.6	4.81e-27	-1.73271	0.527	0.343	1.44e-23	Basal cells 1	RAP2B
IFIT2	5.3e-27	-4.72941	0.272	0.176	1.59e-23	Basal cells 1	IFIT2
AL135818.1.3	5.87e-27	0.552799	0.378	0.225	1.76e-23	Basal cells 1	AL135818.1
SUPT16H.7	5.91e-27	-1.94929	0.205	0.365	1.77e-23	Basal cells 1	SUPT16H
TUBB.7	7.33e-27	-3.11529	0.187	0.394	2.2e-23	Basal cells 1	TUBB
MFSD4A.7	7.46e-27	0.844832	0.372	0.279	2.24e-23	Basal cells 1	MFSD4A
ASS1.7	8.89e-27	1.52112	0.569	0.396	2.67e-23	Basal cells 1	ASS1
PARM1.4	1.14e-26	1.20287	0.282	0.213	3.42e-23	Basal cells 1	PARM1
ITGB8.7	1.8e-26	-7.68436	0.507	0.344	5.39e-23	Basal cells 1	ITGB8
HIST1H2BD.1	1.88e-26	-2.59363	0.279	0.193	5.63e-23	Basal cells 1	HIST1H2BD
NIM1K.6	2.14e-26	-0.552252	0.449	0.254	6.41e-23	Basal cells 1	NIM1K
HMGA1.5	2.47e-26	-4.22598	0.212	0.395	7.41e-23	Basal cells 1	HMGA1
TAX1BP1.4	4.47e-26	-4.90461	0.234	0.379	1.34e-22	Basal cells 1	TAX1BP1
SEMA3A.7	4.68e-26	-3.22275	0.113	0.327	1.4e-22	Basal cells 1	SEMA3A
DDIT3.7	4.87e-26	3.83732	0.464	0.288	1.46e-22	Basal cells 1	DDIT3
ZC3H6.5	5.04e-26	0.557052	0.539	0.334	1.51e-22	Basal cells 1	ZC3H6
BEX2.7	5.98e-26	2.38078	0.469	0.31	1.79e-22	Basal cells 1	BEX2
NPM1.6	7.02e-26	-1.59169	0.607	0.455	2.11e-22	Basal cells 1	NPM1
PAG1.6	9.45e-26	-1.42266	0.415	0.286	2.84e-22	Basal cells 1	PAG1
SLC26A2.6	9.56e-26	-5.28516	0.219	0.328	2.87e-22	Basal cells 1	SLC26A2
MEIS2.5	1.04e-25	0.383633	0.504	0.296	3.12e-22	Basal cells 1	MEIS2
IFITM10.6	2.11e-25	-4.81328	0.393	0.264	6.33e-22	Basal cells 1	IFITM10
CD74.7	2.57e-25	-6.54672	0.255	0.393	7.71e-22	Basal cells 1	CD74
CACNA2D4.7	2.95e-25	-5.30633	0.265	0.256	8.84e-22	Basal cells 1	CACNA2D4
DUT.6	3.47e-25	-5.90275	0.125	0.3	1.04e-21	Basal cells 1	DUT
GABPB1-AS1.7	3.62e-25	-1.98673	0.539	0.363	1.09e-21	Basal cells 1	GABPB1-AS1
AC007529.2.2	3.73e-25	-1.53048	0.365	0.176	1.12e-21	Basal cells 1	AC007529.2
PPP1R16A.6	7.26e-25	-1.48104	0.566	0.353	2.18e-21	Basal cells 1	PPP1R16A
ULK1.7	8.4e-25	-2.03894	0.427	0.318	2.52e-21	Basal cells 1	ULK1
WNT5A.7	1.17e-24	-5.6442	0.129	0.302	3.5e-21	Basal cells 1	WNT5A
[truncated: 12,408 more rows]
