# Supplementary material for: The establishment of COPD organoids to study host-pathogen interaction reveals enhanced viral fitness of SARS-CoV-2 in bronchi
Source: Nat Commun. 2022 Dec 10;13:7635. doi: 10.1038/s41467-022-35253-x (PMC9735280; doi:10.1038/s41467-022-35253-x)
Supplement: Supplementary file 8 — Source Data [file 41467_2022_35253_MOESM8_ESM.xlsx]

## Sheet: Figure 1
Figure 1
Figure 1d
NPO										BO
995.321	1041.71	987.61	2379.47	5536.91	4501.83	4560.39				4947.8	7130.37	7282.81
Figure 1e
NPO										BO
486435	763594	228621	171533	415876	305434	652451				7.5924e+06	4.27769e+06	3.62653e+06
Figure 1f
NPO										BO
14.42	15.9	13.09	92.82	3.93	20.57	16.8				2469.46	501.68	2620.74
Figure 1g
NPO										BO
99.54	10.41	12.51	77.47	163.43	105.07	107.94				215.14	116.41	95.339

## Sheet: Figure 2
Figure 2
Figure 2c
FOXJ1
NPO-ND										NPO-COPD										BO-ND										BO-COPD
14.42	15.01	13.09	92.82	3.93	20.57	16.8				178.8	49.38	137.09	1810.37	9.16	32.07	200.92	168.8	2.11	167.52	2469.46	501.68	2620.74								659.88	166.54	55.96	273.17	145.02	33.98	326.73
MUC5AC
NPO-ND										NPO-COPD										BO-ND										BO-COPD
99.54	10.41	0	77.47	163.43	105.07	107.94				148.08	571.28	252.02	122.96	5028.78	6430.33	598.47	1116.85	2583.91	267.73	215.14	116.41	95.339								1609.04	574.23	113.04	1609.19	1197.4	85.36	413.7
SCGB1A1
NPO-ND										NPO-COPD										BO-ND										BO-COPD
486435	763594	652451	228621	171533	415876	305434				453750	1.14e+06	1.56639e+06	113332	901953	402777	990665	388194	504820	342134	7.5924e+06	4.27769e+06	3.62653e+06								6448487.41*	1.89837e+06	2.65748e+06	791709	1.40439e+06	1.02134e+06	933367
TP63
NPO-ND										NPO-COPD										BO-ND										BO-COPD
995.321	1041.71	987.61	2379.47	5536.91	4501.83	4560.39				2290.01	3155.19	3064.35	1809.89	12986.1	10586.9	9885.41	11761.4	20028.3	7317.5	4947.8	7130.37	7282.81								3581.33	4789.02	2163.11	11172.1	7367.7	3279.6	10165.6
Fig. 2d
E	FE	NE	ND																			NE	ND
1129.27	154.45	329.75	9.3																			1428.75	282.13
571.28	148.08	267.73	5.27																			1186.46	353.29
98.02	590.09		0.69																				229.6
252.02	643.33		79.31																				460.2
1504.63	290.63		99.54																				683.88
122.96	1116.85		10.41																				712.74
148.08	1609.04		0																				878.91
598.47	1609.19		77.47																				319.54
263.64	5028.78		163.43																				652.39
2583.91	6430.33		105.07																				1486.95
123.01			107.94																				2565.57
1197.4			2.78																				350.74
46.7			1.15																				98.35
85.36			1.76																				118.58
197.09			215.14
413.7			116.41
			95.339
Fig.2e
50%–79%	30%–49%	<30%	ND																			<30%	ND
98.02	154.45	1129.27	9.3																			4285.38	282.13
156.6	590.09	571.28	5.27																			3926.51	353.29
329.75	148.08	1609.04	0.69																			5105.09	229.6
252.02	598.47	1609.19	79.31																			4840.24	460.2
122.96	2583.91	5028.78	99.54																				683.88
267.73	148.08	6430.33	10.41																				712.74
85.36	643		0																				878.91
78.02	263.64		77.47																				319.54
197.09			163.43																				652.39
123.01			105.07																				1486.95
46.7			107.94																				2565.57
413.7			2.78																				350.74
290.63			1.15																				98.35
263.64			1.76																				118.58
574.23			215.14
113.04			116.41
1197.4			95.339
85.36
413.7
Fig. 2f
FEV1% pred	MUC5AC
46	154.45
19	1129.27
67	98.02
53	156.6
62	329.75
42	590.09
37	148.08
46	148.08
19	571.28
67	252.02
53	122.96
22	5028.78
62	267.73
21	6430.33
37	598.47
58	1116.85
38	2583.91
53	1197.4
63	85.36
61	78.02
74	197.09
53	123.01
63	46.7
61	36.63
74	413.7
58	290.63
38	263.64
25	1609.04
25	1609.19
Fig. 2h
ND	COPD
6.25	5
6.25	5
10.25	4.25
6.5	7.5
9.5	7.5
9	6.25
7.75	7.5
7.25	5.75
7.75	6
7.75	7.5
8	7.5
7.5	7.5
7.5	6.25
9	7.5
8.25	5.75
7.25	6.25
7.75	7.5
7	7.5
5.5	7
5.75	7.5
5.75	7.5
5.5	7.5
7.25	7.25
6	6.75
7.5	5.95
7.75	7.25
7	6
7.25	6.25
9	6.25
7	5
10.25	6.5
7.5	4.5
7.25
7.25
8.5
7.25
7.25
8.5
8.5
6.5
9.5
8.5

## Sheet: Figure 4
Figure 4
Fig. 4d
	L-WU				G-614G				O-614D
1	1.46	1.46	1.45593	1.45593	1.46	1.46	1.45593	1.45593	1.46	1.46	1.45593	1.45593
24	1.83	2.08	2.20593	2.70593	1.46	2.33	2.08093	2.95593	1.46	1.46	1.45593	1.83093
48	2.71	3.33	3.33	3.20593	2.96	3.58	3.58093	3.58093	1.46	1.46	1.83093	1.45593
72	2.08	2.46	2.20593	2.20593	2.21	2.83	2.58093	3.45593	1.46	1.46	1.45593	1.45593
96	1.46	2.21	1.83093	1.46	2.21	3.21	2.83093	2.58093	1.46	1.46	1.45593	1.45593
Fig. 4e
	L-WU					G-614G					O-614D
1	1.46	1.46	1.45593			1.46	1.46	1.45593			1.46	1.46	1.45593
24	1.96	2.21	2.33093			2.21	1.96	2.33093			1.46	1.46	1.83093
48	2.33	2.46	1.83093			3.21	2.96	2.20593			1.46	1.46	1.45593
72	3.21	1.96	1.45593			3.46	1.96	1.45593			1.46	1.46	1.45593
96	1.46	1.46	1.45593			1.46	2.71	1.45593			1.46	1.46	1.45593
Fig. 4f
IL-6
	Mock			L-WU			G-614G			O-614D
48	0.57	1.57129	0.672064	1.13	2.19279	4.75953	1.82	5.59989	7.58753	0.77	0.932791	2.17401
72	0.31	3.05858	1.75783	4.76	0.957881	6.9819	4.26	9.12814	47.3513	0.83	1.40986	1.00898
IFN-b	Mock			L-WU			G-614G			O-614D
48	0.81	0.38	0.51	11	0.49	7.03	6.9	1.38	2.83	2.49	0.44	0.75
72	4.43	0.82	1.79	14.61	0.41	4.32	23.69	20.35	59.52	8.88	0.82	1.27
CXCL10
	Mock			L-WU			G-614G			O-614D
48	1.8	0.5	0.48	63.11	1.02	13.54	63.11	1.02	13.54	3.05	1.87	6.31
72	1.38	1.29	1.31	183.53	562.39	1611.22	183.53	562.39	1611.22	2.56	0.31	2.39
TNF-a
	Mock			L-WU			G-614G			O-614D
48	0.77	0.95	0.52	0.79	0.52	0.39	1.28	1.57	1.41	0.81	0.77	0.27
72	1.67	1.04	1.51	0.68	0.59	0.49	3.4	2.17	4.86	1.68	2.21	1.15
Fig. 4g
IL-6
	Mock			L-WU			G-614G			O-614D
48	0.582425	1.19509	3.43377	1.73416	2.18422	5.81465	2.12058	5.03398	4.55689	1.36973	2.84398	3.43434
72	0.52387	2.85124	5.12017	1.14856	17.4417	8.44404	26.6649	34.3045	18.8942	1.89787	7.51882	1.52178
IFN-b	Mock			L-WU			G-614G			O-614D
48	1.00176	1.33993	0.447278	0.813213	1.68362	1.50155	1.26523	3.88023	0.782145	0.164211	2.19217	1.73648
72	0.403803	2.19775	1.87685	0.723751	4.50123	2.31333	8.34587	6.7147	5.23257	1.9257	1.60802	2.28699
CXCL10
	Mock			L-WU			G-614G			O-614D
48	0.268587	1.16999	1.4156	14.0006	32.7942	82.6091	2.37327	1.41828	16.8454	2.23907	1.11198	3.92006
72	0.452794	1.93106	2.57094	5.30935	0.779299	3.98791	51.0393	20.9245	6.54801	5.71023	2.33419	3.70991
TNF-a
	Mock			L-WU			G-614G			O-614D
48	0.29	0.8	1.09	0.26	0.36	1.5	7.29	0.81	1.38	0.59	0.34	0.74
72	0.42	1.15	0.75	0.58	2.22	0.47	4.37	1.41	1.79	0.22	3.04	1.27

## Sheet: Figure 5
Figure 5
Fig. 5a										Fig. 5c
	Non-diseased				COPD						ND				COPD
1	1.46	1.46	1.45593	1.45593	1.46	1.46	1.46			1	1.46	1.46	1.45593	1.45593	1.46	1.46	1.46
24	1.83	2.08	2.20593	2.70593	1.46	1.46	1.83			24	1.46	2.33	2.08093	2.95593	1.96	1.46	3.08
48	2.71	3.33	2.71	3.20593	2.46	1.83	2.96			48	2.96	3.58	2.96	3.58093	2.96	1.83	3.08
72	2.08	2.46	2.20593	2.20593	1.46	1.46	1.46			72	2.21	2.83	2.58093	3.45593	2.08	2.33	2.58
96	1.46	2.21	1.83093	1.46	1.46	1.46	1.46			96	1.46	3.21	2.83093	2.58093	1.46	1.96	2.71
Fig. 5b										Fig.5d
	ND			COPD							ND			COPD
1	1.46	1.46	1.45593	1.45593	1.45593	1.45593				1	1.46	1.46	1.45593	1.45593	1.45593	1.45593
24	1.96	2.21	2.33093	2.70593	2.95593	2.70593				24	2.21	1.96	2.33093	2.95593	2.70593	2.70593
48	2.33	2.46	1.83093	2.45593	2.70593	2.70593				48	3.21	2.96	2.20593	2.70593	3.21	2.70593
72	3.21	1.96	1.45593	2.08093	2.08093	2.08093				72	3.46	1.96	1.45593	3.45593	3.21	3.21
96	1.46	1.46	1.45593	2.33	1.83093	1.83093				96	1.46	2.20593	1.45593	3.33093	2.70593	2.70593
Fig. 5e
	ND				COPD
IL-6	7.18	1.44447	10.5286		0.571424	4.60331	3.13028
IFN-β	9.98	0.282691	2.95346		1.92503	4.13329	2.58449
CXCL10	95.93	2.35	44.57		2.55	156.93	1.39
Fig. 5f
	ND					COPD
IL-6	1.14856	17.4417	8.44404			1.51	0.9	1.22
IFN-β	0.723751	4.50123	2.31333			0.71	1.39	0.93
CXCL10	5.30935	0.779299	3.98791			2.40045	3.72776	2.87
Fig. 5g
	ND				COPD
IL-6	6.42	13.7651	71.4049		0.995119	3.74164	4.0682
IFN-β	16.19	13.9067	40.6782		1.63872	1.39869	1.67427
CXCL10	65.94	202.06	578.9		1.65	15.55	1.54
Fig. 5h
	ND					COPD
IL-6	26.6649	34.3045	18.8942			3.05	0.73	1.2
IFN-β	8.34587	6.7147	5.23257			1.99	0	0.2
CXCL10	51.0393	20.9245	6.54801			18.7352	3.67753	6.68

## Sheet: Figure 6
Figure 6
Fig. 6b
	ND						COPD
	1830000000	98130964	506000000	1990000000			360000000	867000000	872000000	409000000	7330000000	646000000
Fig. 6c
	ND						COPD
CCL2	37.9034	64.503	32.5434	27.251			83.1354	588.041	744.471	257.958	463.275	283.462
CCL5	7.83751	1.79735	6.27166	6.32542			47.9653	68.1793	298.18	24.0586	301.803	21.379
CXCL10	23.5737	9.64435	20.4936	29.3978			178.273	236.441	295.452	72.8647	138.996	36.5374
TNF-α	111.251	42.9817	72.5447	59.3355			80.2989	57.9564	71.1931	145.96	140.361	100.677
IL-1β	26.3139	7.7863	29.3439	25.7854			26.0693	78.7404	82.3317	119.71	170.247	39.5893
IL-6	5.68993	22.968	25.3278	18.5251			40.332	123.486	175.242	21.2789	98.1432	110.873
IL-8	24.3256	11.3667	16.0128	9.52811			27.0834	25.4142	29.2013	21.2444	37.1703	27.1677
Fig. 6d
CCL2
	Mock									PAO1
ND	2.97	3.45	0	3.21	3.61					4.25	13.52	2.72	4.17	5.74
COPD	4.09	3.85	5.19	4.49	4.01	3.61				13.99	50.58	11.69	67.27	53.43	34.23
CCL4
	Mock									PAO1
ND	2.97	4.77	0	1.62	0					3.95	12.36	10.86	4.45	6.15
COPD	0	0	9.92	1.85	1.79	0				11.44	8.04	6.44	9.76	8.93	7.53
CXCL10
	Mock									PAO1
ND	0	7.59	0	0	0					7.14	9.89	9.37	9.5	11.47
COPD	6.36	6.2	13.6	7.73	7.14	0				18.6	20.53	10.87	16.29	10.39	8.3
TNF-b
	Mock									PAO1
ND	9.47	12.93	0	6.57	6.76					11.15	25.1	17.5	10.69	14.7
COPD	5.82	5.54	18.91	7.51	6.29	6.57				23.59	17.5	10.69	20.78	16.29	15.35
IFN	Mock									PAO1
ND	4.96	9.45	2	7.47						14.21	11.82	11.86	18.58
COPD	5.69	6.83	10.85	4.71	3.46	5.77				6.42	5.61	5.41	3.54	4.54	5.12
IL-6	Mock									PAO1
ND	1.79	0	0	2.32	0					5.55	3.46	3.46	2.3	0
COPD	0	1.61	2.88	1.61	2.43	6.02				7.1	7.81	57.02	44.56	46.69	33.24
IL-8
	Mock									PAO1
ND	28.66	0	0	41.9	109.89					533.56	554.23	555.66	433.39	2870.59
COPD	117.12	61.89	324.3	148.9	64.13	193.71				12000	4359.66	2009.76	11500	2581.62	3619.01
IL-9
ND	11.17	13.66	6.53	6.54	6.15					10.49	28.75	23.37	18.24	20.68
COPD	11	0	13.17	7.1	8.21	10.15				27.75	22.62	28.61	22.18	21.58	34.01
GRO-a
	Mock									PAO1
ND	218.4	372.01	320.42	658.61						2167.11	3000	1016.04	2500
COPD	493.06	426.5	614.57	570.36	123.26	985.62				8200	7500	1438.52	9500	4597.78	3796.73
G-CSF
	Mock									PAO1
ND	0	43.53	0	0	0					87.9	48.42	100.04	39.18	136.2
COPD	0	0	159.37	0	25.79	0				902.58	592.14	292.64	424.19	322.42	525.79

## Sheet: Supp Fig. 2
Supp Fig. 2
Supp Fig. 2a
NPO-ND										NPO-COPD										BO-ND										BO-COPD
995.321	1041.71	987.61	2379.47	5536.91	4501.83	4560.39				2290.01	3155.19	3064.35	1809.89	12986.1	10586.9	9885.41	11761.4	20028.3	7317.5	4947.8	7130.37	7282.81								3581.33	4789.02	2163.11	11172.1	7367.7	3279.6	10165.6
Supp Fig. 2b
NPO-ND										NPO-COPD										BO-ND										BO-COPD
486435	763594	652451	228621	171533	415876	305434				453750	1.14e+06	1.56639e+06	113332	901953	402777	990665	388194	504820	342134	7.5924e+06	4.27769e+06	3.62653e+06								644849	1.89837e+06	2.65748e+06	791709	1.40439e+06	1.02134e+06	933367
Supp Fig. 2c
NPO-ND										NPO-COPD										BO-ND										BO-COPD
14.42	15.9	13.09	92.82	3.93	20.57	16.8				178.8	49.38	137.09	181.37	9.16	32.07	200.92	168.8	2.11	167.52	2469.46	501.68	2620.74								659.88	166.54	55.96	273.17	13.58	33.98	326.73	145.02
Supp. Fig. 2d
E	FE	NE	ND
3155.19	2290.01	10586.9	995.321
3064.35	9885.41	11761.4	1041.71
1809.89	20028.3		987.61
12986.1	1990.77		2379.47
7317.5	5414.9		5536.91
2192.25	3581.33		4501.83
2555.39	4789.02		4560.39
2118.89			269.82
956.07			323.88
4043.77			280.94
2162.08
1502.92
1375.42
2427.39
5414.9
Supp Fig. 2e
E	FE	NE	ND
276.69	204.74	159.88	2469.46
49.38	178.8	32.07	501.68
130.62	60.71	659.88	2620.74
137.09	200.92	166.54	14.42
507.59	20.1		13.09
15.9	2.11		92.82
131.77			3.93
9.16			20.57
3.2			16.8
167.52
273.17
13.58
33.98
326.73
145.02
Supp Fig. 2f
E	FE	NE	ND
756190	170535	210112	7.5924e+06
1.14e+06	453750	402777	4.27769e+06
55580.6	537331		3.62653e+06
1.56639e+06	990665		486435
201102	96576.6		763594
113332	504820		652451
42853.4	1.89837e+06		228621
901953	2.65748e+06		171533
15889.6			415876
342134			305434
197161
255880
417690
209710
96576.6
Supp Fig. 2h
50%–79%	30%–49%	<30%	ND
2555.39	1990.77	2192.25	995.321
2118.89	832.55	3155.19	1041.71
956.07	1004.36	3581.33	987.61
3064.35	2290.01	4789.02	2379.47
1809.89	9885.41		5536.91
12986.1	11761.4		4501.83
10586.9	7317.5		4560.39
20028.3	4043.77		269.82
11172.1			323.88
7367.7			280.94
3279.6
10165.6
2162.08
1502.92
1375.42
2427.39
5414.9
Supp Fig. 2i
50%–79%	30%–49%	<30%	ND
55580.6	170535	756190	7.5924e+06
201102	210112	1.14e+06	4.27769e+06
42853.4	537331	1.89837e+06	3.62653e+06
1.56639e+06	453750	2.65748e+06	486435
113332	990665		763594
901953	388194		652451
402777	342134		228621
504820	15889.6		171533
791709			415876
1.40439e+06			305434
1.02134e+06
933367
197161
255880
417690
209710
96576.6
Supp Fig. 2j
50%–79%	30%–49%	<30%	ND
130.62	204.74	276.69	2469.46
507.59	159.88	49.38	501.68
131.77	60.71	659.88	2620.74
137.09	178.8	166.54	14.42
9.16	200.92		13.09
32.07	168.8		92.82
2.11	167.52		3.93
259.73	3.2		20.57
588.64			16.8
155.38
120.6
273.17
13.58
33.98
326.73
20.1
Supp. Fig. 2k
FEV1% pred	TP63
46	1990.77
19	2192.25
67	2555.39
53	2118.89
62	956.07
42	832.55
37	1004.36
46	2290.01
19	3155.19
67	3064.35
53	1809.89
65	12986.1
62	10586.9
42	9885.41
37	11761.4
58	20028.3
38	7317.5
53	11172.1
63	7367.7
61	3279.6
74	10165.6
53	2162.08
63	1502.92
61	1375.42
74	2427.39
58	5414.9
38	4043.77
25	3581.33
25	4789.02
Supp Fig. 2l
FEV1% pred	SCGB1A1
46	170535
19	756190
67	55580.6
53	201102
62	42853.4
42	210112
37	537331
46	453750
19	1.14e+06
67	1.56639e+06
53	113332
65	901953
62	402777
42	990665
37	388194
58	504820
38	342134
53	791709
63	1.40439e+06
61	1.02134e+06
74	933367
53	197161
63	255880
61	417690
74	209710
58	96576.6
38	15889.6
25	1.89837e+06
25	2.65748e+06
Supp Fig. 2m
FEV1% pred	FOXJ1
46	204.74
19	276.69
67	130.62
53	507.59
62	131.77
42	159.88
37	60.71
46	178.8
19	49.38
67	137.09
65	9.16
62	32.07
42	200.92
37	168.8
58	2.11
38	167.52
53	259.73
63	588.64
61	155.38
74	120.6
53	273.17
63	13.58
61	33.98
74	326.73
58	20.1
38	3.2
25	659.88
25	166.54

## Sheet: Supp Fig. 5
Supp Fig. 5
Supp Fig. 5a
NPO-ND										NPO-COPD										BO-ND			BO-COPD
31.53	7.33	36.23	141.2	56.34	20.91	24.78				354.07	157.02	147.73	165.3	56.72	41.76	69.1	54.08	17.35	101.49	456.355	211.604	229.41	207.976	67.3	57.42	60.12	25.51	15.44	16.02	31.91	67.3	57.42	60.12	25.51	15.44	16.02	31.91
Supp Fig. 5b
NPO-ND										NPO-COPD										BO-ND			BO-COPD
115.614	67.01	169.82	435.22	143.3	329.78	342.92				658.7	668.03	929.87	994.82	589.26	438	594.4	456.46	384.44	446.95	1857.61	1269.51	1918.49	1588.11	656.52	586.41	285.69	419.29	239.84	338.88	440.93	656.52	586.41	285.69	419.29	239.84	338.88	440.93
Supp Fig. 5c
NPO-ND										NPO-COPD										BO-ND			BO-COPD
155.65	180.06	941.561	707.47	59.1	53.58	71.15				684.36	517.93	690.53	356.18	294.47	477.11	340.39	293.74	471.24	432.18	1952.37	794.47	657.71	437.37	588.03	1971.66	275.6	201.87	72.35	286.31
Supp Fig. 5d
NPO-ND										NPO-COPD										BO-ND			BO-COPD
319.54	652.39	1486.95	2565.57	350.74	98.35	118.58				2102.85	3926.51	1267.58	1214.07	1213.34	1186.46	155.04	685.64	1658.62	1435.89	12084.2	5757.46	2394.88	5105.09	4840.24	814.28	1026.33	507.96	433.44	1078.94
																																																4840.24	814.28
Supp Fig. 5e					Supp Fig. 5f					Supp Fig. 5g					Supp Fig. 5h
ACE2					TMPRSS2					Furin					NRP-1
E	FE	NE	ND		E	FE	NE	ND		E	FE	NE	ND		E	FE	NE	ND
155.491	80.8049	36.26	52.44		2413.7	1451.51	1048.21	299.453		959.06	863.74	305.62	223.67		4285.38	1805.77	1428.75	282.13
157.02	354.07	41.76	4.1		668.03	658.7	438	203.46		517.93	684.36	477.11	147.289		3926.51	2102.85	1186.46	353.29
187.427	45.79		2.27		1480.53	933.61		155.81		483.85	455.31		170.2		1738.27	264.92		229.6
147.73	101.49		43.22		929.87	594.4		667.53		690.53	340.39		206.3		1267.58	155.04		460.2
92.2323	18.13		25.68		1952.56	471.42		921.53		599.73	130.25		324.8		2431.51	387.89		683.88
165.3	69.1		14.02		994.82	384.44		711.25		356.18	293.74		247.47		1214.07	685.64		712.74
26.08	57.42		14.48		1048.21	1588.11		768.58		144.42	588.03		197.91		930.25	5105.09		878.91
56.72	60.12		31.53		589.26	656.52		115.614		294.47	1971.66		155.65		1213.34	4840.24		319.54
16.55			7.33		569.19			67.01		181.07			180.06		560.58			652.39
25.51			36.23		446.95			169.82		471.24			59.1		1658.62			1486.95
19.39			141.2		419.29			435.22		275.6			53.58		1026.33			2565.57
31.91			56.34		239.84			143.3		201.87			71.15		507.96			350.74
			20.91		338.88			329.78		72.35					433.44			98.35
			24.78		440.93			342.92		286.31					1078.94			118.58
Supp Fig. 5i					Supp Fig. 5g					Supp Fig. 5k					Supp Fig. 5l
50%–79%	30%–49%	<30%	ND		50%–79%	30%–49%	<30%	ND		50%–79%	30%–49%	<30%	ND		50%–79%	30%–49%	<30%	ND
187.427	80.8049	155.491	52.44		1048.21	1451.51	2413.7	299.453		483.85	863.74	959.06	223.67		1738.27	1805.77	4285.38	282.13
92.2323	36.26	157.02	4.1		681.82	933.61	668.03	203.46		599.73	305.62	517.93	147.289		2431.51	1428.75	3926.51	353.29
26.08	13.74	57.42	2.27		929.87	658.7	1588.11	155.81		144.42	455.31	588.03	170.2		930.25	264.92	5105.09	229.6
147.73	354.07	60.12	43.22		994.82	594.4	656.52	667.53		690.53	684.36	1971.66	206.3		1267.58	2102.85	4840.24	460.2
165.3	69.1		25.68		589.26	456.46		921.53		356.18	477.11		324.8		1214.07	1186.46		683.88
56.72	54.08		14.02		438	446.95		711.25		432.18	340.39		247.47		1435.89	1658.62		712.74
41.76	101.49		14.48		384.44	569.19		768.58		294.47	471.24		197.91		1213.34	560.58		878.91
17.35	45.79		31.53		419.29			115.614		293.74	181.07		155.65		155.04			319.54
25.51			7.33		239.84			67.01		275.6			180.06		685.64			652.39
15.44			36.23		338.88			169.82		201.87			59.1		1026.33			1486.95
15.51			141.2		440.93			435.22		72.35			53.58		507.96			2565.57
30.74			56.34		703.14			143.3		286.31			71.15		433.44			350.74
16.55			20.91		1113.26			329.78		104.07					631.48			98.35
19.39			24.78		239.84			342.92		146.88					490.85			118.58
15.44					754.32					77.11					554.11
16.02					471.42					67.89					517.94
11.52										130.25					295.62
															387.89
Supp Fig. 5m					Supp Fig. 5n					Supp Fig. 5o					Supp Fig. 5p
FEV1% pred	ACE2				FEV1% pred	TMPRSS2				FEV1% pred	Furin				FEV1% pred	NRP-1
46	80.8049				46	1451.51				46	863.74				46	1805.77
19	155.491				19	2413.7				19	959.06				19	4285.38
67	187.427				67	1480.53				67	483.85				67	1738.27
53	92.2323				53	1952.56				53	599.73				53	2431.51
62	26.08				62	1048.21				62	144.42				62	930.25
42	36.26				42	933.61				42	305.62				42	1428.75
37	13.74				37	681.82				37	455.31				37	264.92
46	354.07				46	658.7				46	684.36				46	2102.85
19	157.02				19	668.03				19	517.93				19	3926.51
67	147.73				67	929.87				67	690.53				67	1267.58
53	165.3				53	994.82				53	356.18				53	1214.07
65	56.72				65	589.26				65	432.18				65	1435.89
62	41.76				62	438				62	294.47				62	1213.34
42	69.1				42	594.4				42	477.11				42	1186.46
37	54.08				37	456.46				37	340.39				37	155.04
58	17.35				58	384.44				58	293.74				58	685.64
38	101.49				38	446.95				38	471.24				38	1658.62
53	25.51				53	419.29				53	275.6				53	1026.33
63	15.44				63	239.84				63	201.87				63	507.96
61	15.51				61	338.88				61	72.35				61	433.44
74	30.74				74	440.93				74	286.31				74	631.48
53	16.55				53	703.14				53	104.07				53	490.85
63	19.39				63	1113.26				63	146.88				63	554.11
61	15.44				61	239.84				61	77.11				61	517.94
74	16.02				74	754.32				74	67.89				74	295.62
58	11.52				58	471.42				58	130.25				58	387.89
38	45.79				38	569.19				38	181.07				38	560.58
25	57.42				25	1588.11				25	588.03				25	5105.09
25	60.12				25	656.52				25	1971.66				25	4840.24
[truncated: 5 more columns]

## Sheet: Supp Fig. 8
Supp Fig. 8
Supp Fig. 8a
	NP organoids					Bronchial organoids
48	562856	104203	154905	69909.5		26772	21823.8	59833	224891	63134.8
72	452536	57840.2	569724	102063		43879.2	34656.9	358650	203777	66127
Supp Fig. 8b
	NP organoids					Bronchial organoids
48	891954	103680	256807	169780		518415	207810	105957	314520	153728
72	493998	288316	453970	82983.5		1.12729e+06	87148	107324	1.50002e+06	197314
Supp Fig. 8c
	NP organoids					Bronchial organoids
48	318555	62360.9	145196	136914		60784.2	36177.3	47047.9	33259.3	50640.5
72	405223	78909.9	105545	346041		392205	114748	132554	639096	638981
Supp Fig. 8d
	NP organoids					Bronchial organoids
1	1.46	1.46	1.45593	1.45593		1.46	1.46	1.45593	1.45593
24	1.83	2.08	2.20593	2.70593		1.96	2.21	2.33093	1.95593
48	2.71	3.33	3.33	3.20593		2.33	2.46	1.83093	1.45593
72	2.08	2.46	2.20593	2.20593		3.21	1.96	1.45593	1.45593
96	1.46	2.21	1.83093	1.46		1.46	1.46	1.45593	1.45593
Supp Fig. 8e
	NP organoids					Bronchial organoids
1	1.46	1.46	1.45593	1.45593		1.46	1.46	1.46	1.45593
24	1.46	2.33	2.08093	2.95593		2.21	1.96	2.21	2.33093
48	2.96	3.58	3.58	3.58093		3.21	2.96	3.21	2.20593
72	2.21	2.83	2.58093	3.45593		3.46	1.96	3.46	1.45593
96	2.21	3.21	2.83093	2.58093		1.46	2.71	1.46	1.45593
Supp Fig. 8f
	NP organoids					Bronchial organoids
1	1.46	1.46	1.45593	1.45593		1.46	1.45593	1.46	1.45593
24	1.46	1.46	1.45593	1.83093		1.46	1.83093	1.46	1.83093
48	1.46	1.46	1.83093	1.45593		1.46	1.45593	1.46	1.45593
72	1.46	1.46	1.45593	1.45593		1.46	1.45593	1.46	1.45593
96	1.46	1.46	1.45593	1.45593		1.46	1.45593	1.46	1.45593
Supp Fig. 8g
	L-WU			G-614G			O-614D
168	1.46	1.46	1.46	2.71	2.21	1.83	1.46	1.46	1.46
Supp Fig. 8h
NPO
	Mock					L-WU					G-614G					O-614D
48	831.751	185.041	146.741			6663.77	3013.2	4368.57			2181.49	2331.05	1653.41			3283.33	97.3552	110.16
72	287.479	372.407	199.837			5962.42	533.356	2963.22			4759.48	8570.88	12247			2963.22	228.706	1123.88
BO
	Mock					L-WU					G-614G					O-614D
48	119.23	279.18	84.2777			9095.42	878.885	2604.57			3273.74	60.9443	1096.77			3492.74	169.964	547.461
72	82.8359	294.203	217.944			4021.6	1229.68	2917.98			7466.71	4618.22	2015.57			2811.1	353.244	372.407

## Sheet: Supp Fig.9
Supplementary Figure 9
Supp Fig. 9a
CCL2
	Mock					L-WU					G-614G					O-614D
48	11.5934	19.7608	24.9848			16.795	26.6001	47.883			12.132	18.2898	48.7995			20.488	26.8293	11.0498
72	20.6087	34.8501	31.7796			20.488	30.6688	47.6789			7.6592	50.8241	58.6732			30.8916	20	20.488
TRAIL
	Mock					L-WU					G-614G					O-614D
48	110.628	96.9484	97.7586			99.3768	109.028	121.757			99.3768	91.2564	118.589			104.215	62.9967	61.2963
72	98.568	84.7039	71.4282			77.2663	62.9967	87.9867			47.4929	100.992	117.001			87.1672	50	59.5907
IL-RA
	Mock					L-WU					G-614G					O-614D
48	796.423	430.725	350.588			810.717	566.985	650.775			763.311	274.787	607.158			990.064	335.404	135.625
72	811.295	634.41	189.788			677.859	337.592	770.378			621.856	483.302	434.206			678.146	198.695	377.819
IL-6
	Mock					L-WU					G-614G					O-614D
48	1.86308	81.5905	85.6756			4.4883	139.453	148.361			3.98412	77.3747	152.578			6.64596	137.798	40.5514
72	2.11027	97.0035	46.7104			1.61673	79.2779	84.3133			0	110.971	69.0969			2.54463	37.8808	33.8843
IL-8
	Mock					L-WU					G-614G					O-614D
48	6677.3	7313.51	7528.8			7974.66	7828.39	8408.45			7855.94	6823.7	8016.9			8216.58	7537.37	5309.82
72	7389.75	8418.4	6432.48			7265.84	7333.05	7666.3			5022.51	9009.77	7565.92			6655.28	6500	6149.75
TNF-b
	Mock					L-WU					G-614G					O-614D
48	35.4789	55.3471	46.1225			46.1225	54.9923	51.7992			42.2199	42.2199	58.1854			57.8306	43.2842	26.964
72	46.4773	55.3471	34.0597			39.0268	36.898	41.5103			18.0942	46.8321	38.672			38.3172	30	35.4789
MIF
	Mock					L-WU					G-614G					O-614D
48	2936.39	4730.23	3940.7			3392.49	4371.97	3786.46			3321.6	3581.37	3706.69			3883.5	3337.68	1881.02
72	4141.06	5577.75	3389.26			3395.72	4546.59	3647.18			2706.41	4117.14	3833.22			3146.28	5038.42	3666.98
MIP-1b
	Mock					L-WU					G-614G					O-614D
48	15.591	20.7229	19.6019			20.3503	25.8356	24.7548			16.656	17.9008	25.656			22.5699	21.4647	15.2008
72	18.66	19.226	17.7103			18.4706	17.9008	18.0911			10.7876	25.1159	18.7545			15.6883	8.1499	4.89836
GRO-a
	Mock					L-WU					G-614G					O-614D
48	8898.44	9184.44	9386.93			9109.06	9212.11	9373.29			9068.55	9134.9	9130.6			9069.21	8728.74	7539.97
72	9180.49	9196.64	9202.89			8973.06	9315.97	8769			8677.72	9301.93	9095.46			8941.85	8669.82	8260.54
Supp Fig. 9b
CCL2
	Mock					L-WU					G-614G					O-614D
48	10.9131	3.92206	10.5008			17.4209	10.776	11.0498			14.2417	3.23851	9.38516			15.2731	4.74467	16.1643
72	8.81745	6.15959	8.38687			11.1862	5.85128	9.66645			10.5008	6.76729	9.66645			11.3223	4.90568	20.97
TRAIL
	Mock					L-WU					G-614G					O-614D
48	139.81	121.757	175.967			126.493	167.583	203.12			102.605	81.4074	180.523			118.589	87.9867	56.3214
72	81.4074	126.493	194.115			113.022	113.819	159.154			115.412	131.994	129.639			78.0964	75.6033	47.4929
IL-RA
	Mock					L-WU					G-614G					O-614D
48	38.6481	45.3361	17.2861			17.4168	37.114	10.6575			8.2126	14.0265	127.978			4.01558	197.233	26.7554
72	29.8005	10.2059	11.7562			16.5675	65.2042	19.3808			11.045	32.9867	28.8728			3.63843	16.7634	16.5022
IL-6
	Mock					L-WU					G-614G					O-614D
48	22.3692	58.6849	14.5794			36.1476	63.8178	13.929			15.5563	77.5106	18.4309			44.9676	76.4236	43.8959
72	3.60705	40.685	6.64596			11.1419	32.4219	7.92422			11.7239	52.3525	11.5298			16.6001	3.1059	30.5631
IL-8
	Mock					L-WU					G-614G					O-614D
48	9171.58	3015.91	7470.72			8816.63	6892.54	6720.85			8465.74	4397.2	7262.03			8688.08	4904.56	7170.45
72	8035.41	6614.58	6043.5			7943.32	6022.34	5931.88			8043.95	6397.47	6657.19			7786.57	6353.34	6498.75
TNF-b
	Mock					L-WU					G-614G					O-614D
48	61.0237	43.9938	42.5747			66.7003	36.898	43.2842			56.7662	17.0299	34.0597			61.3785	24.8352	37.9624
72	43.2842	32.6406	34.7693			48.6061	30.5118	27.3187			49.6704	29.0927	38.3172			50.0252	36.898	6.74099
MIF
	Mock					L-WU					G-614G					O-614D
48	1861.92	1933.16	2157.04			1727.07	1881.02	1589.94			1328.13	1713.75	1922.15			541.563	2414.09	1872.83
72	1517.46	1420.63	2038.63			1522.6	2245.64	2248.51			1244.7	2367.28	2157.04			421.024	1414.09	2452.32
MIP-1b
	Mock					L-WU					G-614G					O-614D
48	27.2656	13.0244	18.66			30.9642	16.8485	17.9008			25.4762	8.04175	20.0702			25.1159	12.8238	18.0911
72	17.2324	15.8826	15.3961			23.4842	11.7109	13.6234			21.2796	17.5193	17.5193			22.3863	15.6883	8.1499
GRO-a
	Mock					L-WU					G-614G					O-614D
48	9516.8	8695.89	9097.12			9234.13	8852.51	8420.75			9236.43	8025.81	9222.63			9103.76	8279.71	8396.54
72	9121.66	8979.09	8802.33			9384.01	9059.9	8225.67			9386.61	9104.42	8628.89			9524.83	8442.46	8663.64

## Sheet: Supp Fig. 10
Supp Fig. 10
	L-WU			G-614G			O-614D
24	3.6	3.6	3.5	3.5	2.9	3.75	3.4	3.4
48	5.6	5.85	5.35	5.8	5.5	6.1	5.5	5.2
72	5.45	5.1	5.5	6.1	5.9	6.35	4.9	5.9
96	5.2	5.5	6	6.1	5.5	6.1	5.6	5.2

[truncated: 2 more sheets: Supp Fig. 11, Supp Fig.12]
